# Supplementary material for: A quantitative meta-analysis comparing cell models in perfused organ on a chip with static cell cultures
Source: Sci Rep. 2023 May 22;13:8233. doi: 10.1038/s41598-023-35043-5 (PMC10203308; doi:10.1038/s41598-023-35043-5)
Supplement: Supplementary file 2 — Supplementary Table S1. [file 41598_2023_35043_MOESM2_ESM.xlsx]

## Sheet: Sup Table S1
Supplmetary Table S1. Searches, and choosing articles
Flow	Correct batch control	Static chip control	Doi			Note
			((microfluidic*[Title/Abstract]) AND (cell cultur*[Title/Abstract])) NOT (review)
			Total articles	1561
											Total	Flow	Well static	Well static chosen	Chip static	Chip static chosen		1	0	10.1021/acsami.6b08746
1	0	0	10.1038/s41467-020-19058-4								2828	464	113	95	62	51
1	0	0	10.1063/1.5124705
1	0	0	10.1038/s41598-020-71452-6
1	0	0	10.1002/advs.202001854
1	0	0	10.1038/s41598-018-34828-3
1	0	0	10.1152/ajpcell.00094.2020			Impossible to decide if the batch control where spheroids
1	0	0	10.3390/mi11010002			No proper control
1	0	0	10.1016/j.bioactmat.2020.07.016			No proper control
1	0	0	10.3390/bioengineering7030114			No proper control
1	0	0	10.3390/mi11090845			No proper control
1	0	0	10.1039/d1lc00565k
1	0	0	10.3390/mi11110979			Possibly difficuly to use batch controls
1	0	0	10.3390/mi11040382			Possibly difficuly to use batch controls
1	0	0	10.1186/s12915-016-0344-4
1	0	0	10.1039/d0lc00602e			Pumping mechnanism
1	0	0	10.3389/fbioe.2020.581163			No always possible to know what the control was
1	0	0	10.3390/mi11080731			Fabrication paper
1	0	0	10.3390/mi11060565
1	0	0	10.3390/mi10110793
1	0	0	10.1039/c9lc00046a
1	0	0	10.1021/acscentsci.9b01097
1	0	0	10.3390/ijms21144964			Seem like the controls are spheroids and not 2D diff cells
1	0	0	: 10.1038/s41378-020-00216-z
1	0	0	10.1063/1.5127069			O2 gradient.
1	0	0	10.1038/s41598-020-72952-1
1	0	0	10.1038/s41598-020-72952-1
1	0	0	10.1007/s10456-018-9647-0
1	0	0	10.1021/acs.langmuir.9b01163
1	0	0	https://doi.org/10.1007%2Fs12195-020-00636-x
1	0	0	https://doi.org/10.1021/acssensors.9b02205
1	0	0	https://doi.org/10.1039/d2bm00250g
1	0	0	https://doi.org/10.1063/1.5124057
1	0	0	https://doi.org/10.3390/mi10090580
1	0	0	https://doi.org/10.1016/j.bpj.2019.07.052
1	0	0	https://doi.org/10.1158/0008-5472.can-19-0342
1	0	1	https://doi.org/10.1039/c8lc01262h
1	0	0	https://doi.org/10.1039/d0lc00142b
1	0	0	https://doi.org/10.1002/dta.3161			However, in vivo correlation
1	0	0	https://doi.org/10.1039/c9lc00446g
1	0	0	https://doi.org/10.1038/s41598-020-60672-5
1	0	1	https://doi.org/10.1002/adbi.201800223			Unlcear is correct well plate control was used.
1	0	0	https://doi.org/10.3390/mi10060400			Fabrication
1	0	1	https://doi.org/10.1096/fj.201802376rrrr			Low shear used as static control
1	0	1	https://doi.org/10.1096/fj.201802376rrrr
1	0	1	https://doi.org/10.1039/d0lc00639d
1	0	0	https://doi.org/10.1002/adbi.201900273
1	0	0	https://doi.org/10.1021/acsnano.9b00686
1	0	0	https://doi.org/10.1039/d0lc00419g
1	0	0	https://doi.org/10.1021/acsomega.0c01770			Fab
1	0	1	https://doi.org/10.1063/5.0004286
1	0	0	https://doi.org/10.1038/s41598-019-54001-8			Oxygen variations
1	0	0	https://doi.org/10.3390/ijms20184647
1	0	0	https://doi.org/10.1063/1.5108681
1	0	0	https://doi.org/10.1002/2211-5463.12525			Gradient chip
1	0	1	https://doi.org/10.1002/bit.26910
1	0	0	https://doi.org/10.1039/c9bm00058e
1	0	0	https://doi.org/10.1039/c9ra07955f			Fab
1	0	1	https://doi.org/10.1063/1.5035328
1	0	1	https://doi.org/10.3390/bioengineering5020036
1	0	0	https://doi.org/10.1016/j.nbt.2018.02.015
1	0	0	https://doi.org/10.1002/bit.26574			TEER device
1	0	0	https://doi.org/10.1088/1758-5090/aa8858			Unclear what the control is
1	0		https://doi.org/10.2174/1389201018666170808144703
1	0	1	https://doi.org/10.1007/s10544-016-0143-2
1	0	0	https://doi.org/10.1089/ten.tec.2016.0404
1	0	1	https://doi.org/10.1038/srep38221
1	0	0	https://doi.org/10.1038/srep37471
1	0	0	https://doi.org/10.1039/c6lc00884d			Mechanical chocks
1	0	0	https://doi.org/10.1038/s41598-017-01363-6			Fab
1	0	0	https://doi.org/10.1016/j.jbiosc.2017.03.014
1	1	0	https://doi.org/10.1002/smll.201503241
1	0	0	https://doi.org/10.1039/c8lc00852c			Focus on ECM not fluidics
1	0	1	https://doi.org/10.1002/btpr.2701			Chip control
1	0	0	https://doi.org/10.1088/1758-5090/aaa900			Fab oriented
1	0	0	https://doi.org/10.1039/c7lc00952f			Platform
1	0	0	https://doi.org/10.1186/s12885-017-3709-3
1	0	0	https://doi.org/10.1007/s10544-017-0229-5
1	0	1	https://doi.org/10.1002/jat.3360
1	0	0	https://doi.org/10.1039/c5lc00514k
1	0	1	https://doi.org/10.1016/j.mvr.2015.02.008			Chip controls
1	0	0	https://doi.org/10.1177/2211068214557812
1	0	1	https://doi.org/10.1063/1.4892035			No quant data
1	0	1	https://doi.org/10.1063/1.4892894			No quant data
1	0	0	https://doi.org/10.1002/biot.201300245			Chip design
1	0	0	https://doi.org/10.1371/journal.pone.0089966
1	0	0	https://doi.org/10.1002/cbin.10248
1	0	0	https://doi.org/10.1371/journal.pone.0063638
1	0	0	https://doi.org/10.1002/smll.201203030			Chip design
1	0	0	https://doi.org/10.1016/j.zemedi.2013.01.003			Chip design
1	0	0	https://doi.org/10.1021/ac301966c			Chip design
1	0	0	https://doi.org/10.1177/2211068212461445			Platform
1	0	0	https://doi.org/10.1063/1.3608137			Disturbed vs normal flow
1	0	0	https://doi.org/10.1073/pnas.1103581108
1	0	0	https://doi.org/10.1039/c1lc20090a
1	0	0	https://doi.org/10.1016/j.biomaterials.2009.03.052
1	0	0	https://doi.org/10.1021/ac071311w
1	0	0	https://doi.org/10.1039/b719799c			Time laps microscopy
1	0	1	https://doi.org/10.1021/ac051856v
1	0	0	https://doi.org/10.1002/bit.20289
1	0	0	https://doi.org/10.1039/c6lc00461j
1	0	1	https://doi.org/10.1021/acs.molpharmaceut.7b00726
1	0	0	https://doi.org/10.1016/j.ab.2017.10.008
1	0	1	https://doi.org/10.1038/srep04951
1	0	1	https://doi.org/10.1039/c4lc00291a
1	0	1	https://doi.org/10.1016/j.jbiosc.2014.02.021
1	0	1	https://doi.org/10.1016/j.tiv.2014.02.005
1	0	0	https://doi.org/10.1177/2211068213499917
1	0	1	https://doi.org/10.1089/ten.tec.2012.0731
1	0	0	https://doi.org/10.1016/j.ab.2013.02.007			Unclear what the static control was.
1	0	0	https://doi.org/10.1039/c2lc41215b			Sensing
1	0	1	https://doi.org/10.1007/s00604-013-1009-4			Swiching medium once a day i fluidics
1	0	0	https://doi.org/10.1039/c3lc50249j			Non conventional flow
1	0	0	https://doi.org/10.1063/1.3658842
1	0	0	https://doi.org/10.1063/1.4766300
1	0	0	https://doi.org/10.1039/c1ib00096a
1	0	0	https://doi.org/10.1002/elps.201100086
1	0	0	https://doi.org/10.2116/analsci.27.907			Design
1	0	0	https://doi.org/10.1039/c0lc00135j
1	0	0	https://doi.org/10.1038/nature09145
1	0	0	https://doi.org/10.1016/j.jala.2009.10.002
1	0	0	https://doi.org/10.1039/b919294h			Design
1	0	0	https://doi.org/10.1039/b914874d			Design
1	0	1	https://doi.org/10.1039/b909312e			Design
1	0	0	https://doi.org/10.1007/s10544-009-9362-0			Design
1	0	0	https://doi.org/10.1007/s10544-009-9342-4			Design
1	0	0	https://doi.org/10.1039/b820380f			Design
1	0	0	https://doi.org/10.1039/b901377f			Design
1	1	0	https://doi.org/10.1007/s10544-009-9307-7			Design
1	0	0	https://doi.org/10.1039/b807682k			Design
1	0	0	https://doi.org/10.1039/b806907g
1	0	0	https://doi.org/10.1002/bit.21962
1	0	0	https://doi.org/10.1016/j.tiv.2008.09.016
1	0	0	https://doi.org/10.1016/j.bios.2008.06.005
1	0	0	https://doi.org/10.1002/bit.21836
1	0	0	https://doi.org/10.1007/s10544-007-9122-y
1	0	0	https://doi.org/10.1080/01902140701557754
1	0	0	https://doi.org/10.2144/000112122
1	0		https://doi.org/10.1039/b511718f
1	0	0	https://doi.org/10.2116/analsci.22.87
1	0	0	https://doi.org/10.1039/b510901a
1	0	0	https://doi.org/10.1073/pnas.0404353101
1	0	0	https://doi.org/10.1021/bp0300568
1	0	0	https://doi.org/10.1038/srep28832
1	0	0	https://doi.org/10.1088/2057-1739/aa83bf
1	0	1	https://doi.org/10.1007/s10544-016-0117-4
1	0	1	https://doi.org/10.3390/mi7090155
1	0	0	https://doi.org/10.18632/oncotarget.9382
1	0	0	https://doi.org/10.1038/srep24637
1	1	0	https://doi.org/10.1038/srep21472
1	0	0	https://doi.org/10.1038/srep17768
1	0	1	https://doi.org/10.1371/journal.pone.0140506
1	0	1	https://doi.org/10.1016/j.jbiotec.2015.09.038
1	0	1	https://doi.org/10.1016/j.biomaterials.2015.08.043
1	0	0	https://doi.org/10.1016/j.jconrel.2015.08.008
1	0	0	https://doi.org/10.1039/c4lc01065e
1	0	0	https://doi.org/10.1007/s10544-014-9893-x
1	0	0	https://doi.org/10.1016/j.devcel.2014.05.022
1	0	0	https://doi.org/10.1063/1.4774309
1	0	0	https://doi.org/10.1007/s10544-013-9779-3
1	0	0	https://doi.org/10.1002/jbm.a.34772
1	0	0	https://doi.org/10.1039/c2lc40836h
1	0	1	https://doi.org/10.1039/c2ib20094e
1	0	0	https://doi.org/10.1007/s10544-012-9668-1
1	0	0	https://doi.org/10.1002/cyto.a.20937
1	0	1	https://doi.org/10.1002/cyto.a.20937
1	0	1	https://doi.org/10.1096/fj.10-168971			Much more data. Include all very similar data?
1	0	0	https://doi.org/10.1039/c0lc00033g
1	0	0	https://doi.org/10.1039/c003509b
1	0	0	https://doi.org/10.1021/ac100771r
1	0	0	https://doi.org/10.1039/b917763a					0.01
1	0	0	https://doi.org/10.1007/s10544-009-9388-3					1e-06
1	0	0	https://doi.org/10.1039/b819622b					1e-12
1	0	0	https://doi.org/10.1039/b809117j
1	0	0	https://doi.org/10.1002/bit.22153
1	0	0	https://doi.org/10.1039/b719806j
1	0	0	https://doi.org/10.1007/s10544-007-9105-z			Unsure what te control is
1	0	0	https://doi.org/10.1021/ac050131o
1	0	0	https://doi.org/10.1002/jcp.26519
1	0	1	https://doi.org/10.1002/adhm.201700638
1	0	0	https://doi.org/10.1063/1.4865855
1	0	1	https://doi.org/10.1016/j.biomaterials.2013.12.088
1	0	0	https://doi.org/10.1039/c3ib40136g
1	0	0	https://doi.org/10.1002/btpr.1857
1	0	0	https://doi.org/10.1016/j.biomaterials.2013.10.070
1	0	0	https://doi.org/10.1038/ncomms3718
1	0	0	https://doi.org/10.1039/c3lc50676b
1	0	0	https://doi.org/10.1021/la8003917
1	0	0	https://doi.org/10.1186/1472-6750-7-60
1	0	0	https://doi.org/10.1002/elps.200600450
1	0	0	https://doi.org/10.1039/b614872g			2D cultrur in wells shoud be 3D in wells using the same grwoth matrix
1	0	0	https://doi.org/10.1007/s10544-006-9016-4
1	0	0	https://doi.org/10.1039/b605937f
1	0	0	https://doi.org/10.1039/b407623k
1	1	0	10.1016/j.celrep.2017.09.043
1	1	0	10.1039/d0an00491j
1	1	0	10.1038/s41598-021-91616-2
1	1	1	10.3389/fbioe.2020.557111			Stop flow
1	0	0	10.3390/bios10030018			Discarded becuase batch was in another graph
1	1	0	10.3390/nano9040588
1	1	0	10.1088/1758-5090/aa5cc9
1	0	1	10.1007/s00216-018-0985-y
1	1	0	10.1007/s00774-017-0870-3
1	1	0	10.1371/journal.pone.0197101
1	1	1	10.2116/analsci.18SDP04			Quantification is not correlating with micrscopy observations
1	1	0	10.1186/s40164-017-0084-3			Spheroid trapping device
1	1	0	10.1039/c8lc00286j			Contol :2D PDMS coated with FN
1	1	0	10.1021/acsbiomaterials.0c00190
1	1	1	10.1016/j.actbio.2021.03.046			Equilibration of HA with Ca.
1	1	0	10.1038/s41598-017-11043-0
1	1	0	10.1186/s12987-020-00200-9
1	1	0	10.3390/mi11020196			No quntifiable data
1	1	0	https://doi.org/10.1021/acsabm.0c00439
1	1	0	https://doi.org/10.1021/acsbiomaterials.1c00070
1	1	0	https://doi.org/10.1039/c9lc00496c
1	1	0	https://www.nature.com/articles/nmeth.3411
1	1	0	https://doi.org/10.1016/j.bbrc.2021.04.129
1	0	1	https://doi.org/10.1021/acs.analchem.9b02434			Only metabolics
1	0	1	https://doi.org/10.1038/s41598-021-93570-5			Transcriptomics analysis
1	1	0	https://doi.org/10.3389/fphar.2021.667010
1	1	0	https://doi.org/10.1002/bit.27260
1	1	0	https://doi.org/10.1016/j.jconrel.2019.07.026			Nano rod attachment. No physiology
1	1	0	https://doi.org/10.17179/excli2018-1539
1	1	0	https://doi.org/10.1208/s12248-018-0245-2
1	1	0	https://doi.org/10.1186/s13287-016-0371-7
1	1	0	https://doi.org/10.1007/s10544-017-0179-y
1	1	0	https://doi.org/10.1039/c5lc00874c
1	1	0	https://doi.org/10.1016/j.scitotenv.2018.09.217
1	1	0	https://doi.org/10.1039/c7lc00343a
1	1	0	https://doi.org/10.1088/1758-5090/8/1/015021
1	1	0	https://doi.org/10.1007/s10544-015-9966-5
1	1	0	https://doi.org/10.1016/j.jbiosc.2014.02.006
1	1	0	https://doi.org/10.1063/1.4804250
1	1	0	https://doi.org/10.1039/c3ib40049b
1	1	0	https://doi.org/10.1002/elps.201100691
1	1	0	https://doi.org/10.1038/nmeth.1614			Unclear if perfusion was used.
1	1	0	https://doi.org/10.1002/bit.23104			Transcriptomic
1	1	0	https://doi.org/10.1007/s11051-017-3993-5
1	1	0	https://doi.org/10.3390/bioengineering5020029
1	1	0	https://doi.org/10.1002/stem.2324
1	1	0	https://doi.org/10.1080/15287394.2015.1068650
1	1	0	https://doi.org/10.1371/journal.pone.0109815			Excluded as the feeding is every 12h so the fluidics is large static. Channel height
1	1	0	https://doi.org/10.4062/biomolther.2014.078
1	1	0	https://doi.org/10.1063/1.3398319			Excluded becuase the graphs was not comparable
1	1	0	https://doi.org/10.1089/ten.tec.2009.0682
1	1	0	https://doi.org/10.2116/analsci.25.1403
1	1	0	https://doi.org/10.1016/j.bcp.2009.05.013			Shaking wells! Comparison with in vivo data
1	1	0	https://doi.org/10.1002/biot.200700152
1	1	0	https://doi.org/10.2967/jnumed.115.169151			Exluded as stati data is not presented
1	0	0	https://doi.org/10.1166/jnn.2013.8088			No free full text
1	0	0	https://doi.org/10.1039/c3lc50643f			Pulsed flow. 4 /day
			adipos* microfluid* NOT REVIEW
			Total articles	100
1	0	0	https://doi.org/10.1002/bit.27989
1	0	0	https://doi.org/10.1038/s41598-020-63710-4
1	1	0	https://doi.org/10.1038/s41598-019-41338-3
1	0	0	https://doi.org/10.1039/c8lc00481a
1	0	0	https://doi.org/10.1002/btpr.2766
1	0	0	https://doi.org/10.1039/c8lc00605a
1	0	0	https://doi.org/10.1002/bit.26711
1	0	0	https://doi.org/10.1039/c7lc00371d
1	0	0	https://doi.org/10.1039/c6lc01590e
1	0	0	https://doi.org/10.1073/pnas.1601207113
1	1	0	https://doi.org/10.1021/ac504730r
1	0	0	https://doi.org/10.1186/scrt367
1	0	0	https://doi.org/10.1089/ten.tea.2012.0605
1	0	0	https://doi.org/10.1371/journal.pone.0046689
1	1	0	https://doi.org/10.1039/c2lc40891k			Excluded, control and fluidcs not the same days
			intestine* microflui* NOT REVIEW
			Total articles	118
1	1	0	https://doi.org/10.3389/fphar.2021.718484
1	0	1	https://doi.org/10.1007/s10544-021-00591-y
1	0	1	https://doi.org/10.1016/j.nano.2021.102462
1	0	0	https://doi.org/10.3389/fcimb.2021.638014
1	0	0	https://doi.org/10.1038/s41598-021-84861-y
1	0	0	https://doi.org/10.1063/5.0036527
1	1	0	https://doi.org/10.1038/s41598-020-78359-2			Unclear what the control was
1	1	0	https://doi.org/10.1152/ajpgi.00282.2020			Excluded Becuase there is not quantitative data
1	0	0	https://doi.org/10.1007/s10544-020-00519-y
1	0	0	https://doi.org/10.1177/2472630320924999
1	0	1	https://doi.org/10.3390/mi11060551
1	0	0	https://doi.org/10.3389/fbioe.2020.00163			Pheroids in flow cannot be compared to 2D HepG2
1	0	0	https://doi.org/10.1038/s41551-019-0497-x
1	0	0	https://doi.org/10.1016/j.jcmgh.2019.11.008
1	1	0	https://doi.org/10.1002/bit.27186
1	0	0	https://doi.org/10.1016/j.chom.2019.08.007			Seem that no Transwell was used as control except the bactrial infection
1	1	0	https://doi.org/10.1088/1758-5090/ab21b0			Vertical flow. Intersting concept!
1	0	1	https://doi.org/10.1016/j.tiv.2019.04.019
1	0	0	https://doi.org/10.1039/c8lc01080c
1	1	0	https://doi.org/10.1016/j.cbi.2018.11.010			Accept intestine static on "chip" as it is a transwell. Not accepting liver organoids.
1	1	0	https://doi.org/10.1038/s41598-018-21201-7			Excluded No quanfiable gene exopression data
1	0	0	https://doi.org/10.1039/c7an00453b
1	0	0	https://doi.org/10.1063/1.4984768
1	0	0	https://doi.org/10.1038/s41598-017-01944-5
1	0	0	https://doi.org/10.1021/acsbiomaterials.7b00023			No static data was collected
1	0	0	https://doi.org/10.1002/bit.25950
1	0	0	https://doi.org/10.1039/c5lc00392j
1	0	0	https://doi.org/10.1016/j.ejpb.2015.03.002
1	0	0	https://doi.org/10.1002/bdd.1940
1	0	0	https://doi.org/10.1002/bit.25232
1	1	0	https://doi.org/10.1039/c3ib40126j
1	1	0	https://doi.org/10.1039/c2lc40074j
1	0	0	https://doi.org/10.1039/b717091b
			kidney microflui* chip NOT review
			Total articles	134
1	0	0	https://doi.org/10.1038/s41587-019-0048-8
1	0	0	https://doi.org/10.1038/s41551-019-0498-9
1	0	1	https://doi.org/10.1038/s41551-017-0069
1	0	1	https://doi.org/10.1186/s40580-021-00285-4
1	0	0	https://doi.org/10.3390/mi12080967
1	1	0	https://doi.org/10.1038/s41598-020-63096-3
1	0	0	https://doi.org/10.1016/j.tiv.2017.10.005
1	0	0	https://doi.org/10.1039/c7lc00134g
1	1	0	https://doi.org/10.1016/j.biomaterials.2019.119367
1	0	0	https://doi.org/10.1016/j.bbagen.2019.129433
1	0	0	https://doi.org/10.1038/s41598-020-65817-0
1	1	1	https://doi.org/10.1038/s41598-019-40851-9
1	0	0	https://doi.org/10.3390/ijms22105361
1	0	0	https://doi.org/10.1088/1758-5090/abe185			No correct cell control
1	1	0	https://doi.org/10.1208/s12248-018-0247-0
1	1	1	https://doi.org/10.1038/srep31771
1	0	0	https://doi.org/10.1039/c3lc41342j
1	0	0	https://doi.org/10.1021/acs.analchem.1c03155
1	0	0	https://doi.org/10.1039/c2lc40801e
1	1	0	https://doi.org/10.1002/btpr.743			mRNA data was ommintted becaus onlu iupregulation was reported
			Bone microflui* chip NOT review
			Total articles	101
1	1	0	https://doi.org/10.1038/nmeth.2938			Included but unclear of plate cultures use dthe same material
1	1	0	https://doi.org/10.1016/j.biomaterials.2021.121245			Excluded becuase not possible to extract batch control data
1	1	0	https://doi.org/10.1089/ten.tec.2015.0507
1	1	0	https://doi.org/10.1039/d0lc00424c			No comparative data
1	0	0	https://doi.org/10.1021/acsami.6b08746			Check again
1	1	0	https://doi.org/10.1002/adhm.201200333
1	0	0	https://doi.org/10.1007/s10544-006-6384-8
1	1	0	https://doi.org/10.1039/b614872g
1	0	0	https://doi.org/10.1002/stem.202
			Chondrocyte microflui* chip NOT review
			Total	18
1	0	1	https://doi.org/10.1088/1758-5090/ac0c5e			No quantitative data
1	1	0	https://doi.org/10.1007/s10544-011-9510-1
1	0	0	https://doi.org/10.3892/mmr.2017.8153
1	0	0	https://doi.org/10.3892/etm.2017.4808
			Cardiac* microfluid* chip NOT review
			Total count	161
1	0	0	https://doi.org/10.1089/ten.tec.2019.0248
1	0	0	https://doi.org/10.1007/s10544-019-0460-3			No 3D matrix in wells
1	0	0	https://doi.org/10.1038/s41598-017-08879-x
1	0	0	https://doi.org/10.1177/2472630317705610
1	0	0	https://doi.org/10.1039/c5lc00652j
1	0	0	https://doi.org/10.1089/ten.tea.2019.0002
1	0	0	https://doi.org/10.1039/c3lc50730k
1	0	0	https://doi.org/10.1039/c8lc00545a
1	0	0	https://doi.org/10.1039/c0an00845a
1	0	0	https://doi.org/10.1039/c3lc50123j
1	0	0	https://doi.org/10.1039/c5lc00449g
			My reference list
1	1	0	10.1002/term.2659
1	1	0	10.1039/d0lc00357c
1	0	0	10.1002/advs.201900294
1	1	0	10.3389/fbioe.2019.00072
1	1	0	10.1177/2472630318802582
1	0	0	10.3389/fbioe.2020.00763
1	1	0	10.1002/btpr.2701
1	1	0	doi/10.1002/bit.25989/
1	1	0	10.1088/1758-5090/aa5cc9
1	0	0	10.1038/s41598-018-21201-7
1	0	0	10.1038/s41551-019-0497-x
1	0	0	10.1039/c3lc50210d
1	0	0	10.1021/ac071311w
1	0	0	10.1038/s41598-019-45407-5
1	1	0	10.1016/j.biomaterials.2020.120195
1	0	0	10.1007/s10544-006-9016-4
1	0	0	10.1002/bit.26045
1	0	0	10.1039/c8lc00485d
1	1	0	https://doi.org/10.1371/journal.pone.0197101
			https://www.nature.com/articles/s41598-021-82853-6
			Organ on a chip	1213
			Organ on a chip NOT review	635
1	1	1	https://doi.org/10.1126/science.1188302			Some data
1	1	0	https://doi.org/10.1002/admt.202100677			4, 5
1	0	1	https://doi.org/10.1002/adhm.202001531			3
1	0	0	https://doi.org/10.1039/d0lc00417k
1	0	0	https://doi.org/10.1002/bit.26793
1	1	0	https://doi.org/10.1002/bit.26087			Only viability toward transwell
1	0	0	https://doi.org/10.1039/c6lc01422d			No correct static controls
1	1	0	https://doi.org/10.3390/pharmaceutics12050464
1	0	0	https://doi.org/10.1021/acsbiomaterials.0c01062
1	0	0	https://doi.org/10.1016/j.tiv.2018.08.014					Check:
1	0	0	https://doi.org/10.1002/bit.26871					https://pubmed.ncbi.nlm.nih.gov/31847719/
1	0	0	https://doi.org/10.3389/fcell.2021.745897
1	0	0	https://doi.org/10.1039/c9lc00861f
1	0	0	https://doi.org/10.1021/acsbiomaterials.8b00653
1	1	0	https://doi.org/10.1039/c7ra11714k
1	0	0	https://doi.org/10.3390/genes9020114
1	0	1	https://doi.org/10.1186/s12987-018-0108-3
1	0	0	https://doi.org/10.1002/adfm.202000545
1	0	0	https://doi.org/10.1038/s41598-019-45656-4
1	1	0	https://doi.org/10.1088/1758-5090/9/1/015014
1	0	0	https://doi.org/10.3390/ijms22158234
1	1	1	https://doi.org/10.1063/5.0039366
1	0	0	https://doi.org/10.1088/1758-5090/abbd29
1	0	1	https://doi.org/10.1039/c8lc01298a
1	0	0	https://doi.org/10.1016/j.tox.2020.152601
1	1	0	https://doi.org/10.1016/j.biomaterials.2019.119396
1	0	0	https://doi.org/10.1016/j.tiv.2019.104752
1	1	0	https://doi.org/10.1021/acsbiomaterials.0c00190
1	0	0	https://doi.org/10.3389/fbioe.2020.612091
1	0	0	https://doi.org/10.2144/fsoa-2019-0065
1	0	0	https://doi.org/10.1016/j.jcmgh.2021.07.004
1	0	0	https://doi.org/10.3390/toxins13110775
1	0	0	https://doi.org/10.1002/bit.27151
1	0	0	https://doi.org/10.1002/adhm.201801120
1	1	0	https://doi.org/10.3389/fphar.2021.707891
1	0	0	https://doi.org/10.1371/journal.pone.0139587
1	0	1	https://doi.org/10.1021/acsbiomaterials.0c00236
1	0	0	https://doi.org/10.1038/s41598-021-90833-z
1	0	0	https://doi.org/10.3389/fbioe.2020.00763
1	0	0	https://doi.org/10.1021/acsbiomaterials.0c00592
1	0	0	https://doi.org/10.1021/acsnano.0c04778
1	0	0	https://doi.org/10.1039/d0lc01013h
1	1	0	https://doi.org/10.1016/j.ijpharm.2020.119669
1	1	0	https://doi.org/10.3390/mi8110335
1	0	0	https://doi.org/10.1007/s10439-019-02405-y
1	0	0	https://doi.org/10.1002/smll.202003401
1	0	1	https://doi.org/10.1073/pnas.1522556113
1	0	0	https://doi.org/10.1177/1535370214539228
1	1	0	https://doi.org/10.1002/smll.202103157
1	0	0	https://doi.org/10.1016/j.tox.2020.152582
1	0	0	https://doi.org/10.1007/s10544-021-00562-3
1	1	1	https://doi.org/10.1002/adbi.202000079
1	0	0	https://doi.org/10.1002/adma.202002974
1	0	0	https://doi.org/10.1021/acsbiomaterials.9b00697
1	1	0	https://doi.org/10.1177/2472630318802582
1	0	0	https://doi.org/10.1038/srep31589
1	1	0	https://doi.org/10.3390/mi10080533
1	0	0	https://doi.org/10.3389/fphar.2021.684252
1	0	0	https://doi.org/10.1002/bit.26370
1	0	0	https://doi.org/10.1021/acsbiomaterials.0c01378
1	1	0	https://doi.org/10.1038/s41598-018-33099-2			Cannot compare 3D (with flow) to 2D Batch
1	0	0	https://doi.org/10.1038/s41467-019-13896-7
1	0	0	https://doi.org/10.1177/2041731420945633
1	1	0	https://doi.org/10.1126/sciadv.aba5515
1	0	0	https://doi.org/10.1126/sciadv.abd1707
1	0	0	https://doi.org/10.1002/psp4.12010
1	0	0	https://doi.org/10.1089/ten.tec.2017.0133
1	0	0	https://doi.org/10.1039/c3lc50210d
1	0	0	https://doi.org/10.1016/j.cels.2020.02.008
1	0	0	https://doi.org/10.1088/1758-5090/ac23aa
1	1	0	https://doi.org/10.1016/j.tiv.2017.01.007
1	0	1	https://doi.org/10.1007/s10439-017-1871-z
1	1	0	https://doi.org/10.1038/s41598-019-44756-5
1	0	0	https://doi.org/10.5966/sctm.2014-0119
1	0	0	https://doi.org/10.1111/jcmm.13520
1	0	0	https://doi.org/10.1038/s42003-021-02616-x
1	0	0	https://doi.org/10.1371/journal.pone.0224657
1	0	0	https://pubmed.ncbi.nlm.nih.gov/34442605/
1	0	0	https://doi.org/10.1208/s12248-017-0122-4
1	0	0	https://doi.org/10.1038/srep08883
1	0	0	https://doi.org/10.1002/adbi.202000428
1	0	0	https://doi.org/10.1038/srep42296
1	0	0	https://doi.org/10.1039/c6ib00243a
1	0	0	https://doi.org/10.1371/journal.pone.0235356
1	0	0	https://doi.org/10.1039/c9lc00884e
1	0	1	https://doi.org/10.1038%2Fsrep21579
1	0	0	https://doi.org/10.1021/acsptsci.9b00078
1	0	0	https://doi.org/10.1124/dmd.116.074005
1	0	0	https://doi.org/10.1124/dmd.115.063495
1	0	0	https://doi.org/10.1002/bit.26919
1	0	0	https://doi.org/10.3390/ijms20225661
1	0	0	https://doi.org/10.1002/bit.26045
1	0	1	https://doi.org/10.1016/j.colsurfb.2021.112300
1	0	0	https://doi.org/10.1039/d0lc00059k
1	0	1	https://doi.org/10.1039/d0lc01034k
1	0	0	https://doi.org/10.1182/bloodadvances.2020001632
1	1	0	https://doi.org/10.1039/d1lc00099c
1	1	0	https://doi.org/10.1039/c8lc01029c
1	1	0	https://doi.org/10.1021/acsami.1c00794
1	1	0	https://doi.org/10.1093/humrep/deaa057			No cross talk and cross talk between organs
1	0	0	https://doi.org/10.1021/acssensors.0c01846
1	0	0	https://doi.org/10.1126/scitranslmed.aav1386
1	1	0	https://doi.org/10.1038/s41467-019-10588-0			Normalisation makes data not fair to use
