# Supplementary material for: A quantitative meta-analysis comparing cell models in perfused organ on a chip with static cell cultures
Source: Sci Rep. 2023 May 22;13:8233. doi: 10.1038/s41598-023-35043-5 (PMC10203308; doi:10.1038/s41598-023-35043-5)
Supplement: Supplementary file 3 — Supplementary Table S2. [file 41598_2023_35043_MOESM3_ESM.xlsx]

## Sheet: Sup table S2
Supplementary table S2. Extracted data from articles using static wells as control.
	Tissue/cell	Cell type	Cellsource	Marker type	Name of marker	Assay	Control type	Growth type	Control value	Fluidic surface	Microfuidics type	Microfludics value	Ratio Microfluidics/Batch	Significance	doi		Article number	Figure	Note
Unbiased serch	Tumour	cell line	NSCLC	Proliferation	density	microscopy	Transwell	Monolayer	21	Filter	Perfusion	20	0.952381	0	10.1016/j.celrep.2017.09.043		1		Coculture
Unbiased serch	Brain	mESC	Differentiation	Proliferation	area	microscopy	2D plate	Aggregates	30	Surface	Perfusion	30	1	3	10.1039/d0an00491j		2		Continuous
Unbiased serch	Brain	mESC	Differentiation	Proliferation	area	microscopy	2D plate	Aggregates	85	Surface	Perfusion	65	0.764706	3	10.1039/d0an00491j		2		DisContinuous
Unbiased serch	Brain	mESC	Differentiation	Shape	Eccentricity	microscopy	2D plate	Aggregates	0.45	Surface	Perfusion	0.45	1	3	10.1039/d0an00491j		2		Continuous
Unbiased serch	Brain	mESC	Differentiation	Shape	Eccentricity	microscopy	2D plate	Aggregates	0.45	Surface	Perfusion	0.55	1.22222	1	10.1039/d0an00491j		2		DisContinuous
Unbiased serch	Brain	mESC	Differentiation	Proliferation	area	microscopy	2D plate	Aggregates	95	Surface	Perfusion	95	1	1	10.1039/d0an00491j		2		DisContinuous RA Pur delivery
Unbiased serch	Brain	mESC	Differentiation	Shape	Eccentricity	microscopy	2D plate	Aggregates	0.43	Surface	Perfusion	0.55	1.27907	3	10.1039/d0an00491j		2		DisContinuous RA Pur delivery
Unbiased serch	Brain	mESC	Differentiation	Protein	Olig2	?	2D plate	Aggregates	0.43	Surface	Perfusion	0.5	1.16279	3	10.1039/d0an00491j		2		DisContinuous RA Pur delivery
Unbiased serch	Adipose	ADSC	Differentiation	mRNA	Aggrecan	qRT-PCR	Batch	Monolayer	1.8	Surface	Perfusion	0.1	0.0555556	0	10.1038/s41598-021-91616-2		3
Unbiased serch	Adipose	ADSC	Differentiation	mRNA	Collagen I	qRT-PCR	Batch	Monolayer	0.5	Surface	Perfusion	0.1	0.2	0	10.1038/s41598-021-91616-2		3
Unbiased serch	Adipose	ADSC	Differentiation	mRNA	Collagen II	qRT-PCR	Batch	Monolayer	7.2	Surface	Perfusion	3.3	0.458333	0	10.1038/s41598-021-91616-2		3
Unbiased serch	Adipose	ADSC	Differentiation	mRNA	Sox9	qRT-PCR	Batch	Monolayer	1.5	Surface	Perfusion	0.1	0.0666667	0	10.1038/s41598-021-91616-2		3
Unbiased serch	Bone/Cart	Human mesenchymal	Differentiation	Protein	Metabolic activity	Rezasurin	Batch	Monolayer	1	Surface	Recirculation	0.55	0.55	0	10.3389/fbioe.2020.557111		4	Figure 3	7 days, Cell losses in fluidics
Unbiased serch	Bone/Cart	Human mesenchymal	Differentiation	Protein	Metabolic activity	Rezasurin	Batch	Monolayer	1.1	Surface	Recirculation	0.75	0.681818	0	10.3389/fbioe.2020.557111		4	Figure 3	14 days, Cell losses in fluidics
Unbiased serch	Bone/Cart	Human mesenchymal	Differentiation	Protein	Metabolic activity	Rezasurin	Batch	Monolayer	1	Surface	Recirculation	1	1	0	10.3389/fbioe.2020.557111		4	Figure 3	21 days, Cell losses in fluidics
Unbiased serch	Bone/Cart	Human mesenchymal	Differentiation	Protein	Metabolic activity	Rezasurin	Batch	Monolayer	1	Surface	Recirculation Discontinious	0.75	0.75	0	10.3389/fbioe.2020.557111		4	Figure 3	7 days, Cell losses in fluidics
Unbiased serch	Bone/Cart	Human mesenchymal	Differentiation	Protein	Metabolic activity	Rezasurin	Batch	Monolayer	1.1	Surface	Recirculation Discontinious	0.85	0.772727	0	10.3389/fbioe.2020.557111		4	Figure 3	14 days, Cell losses in fluidics
Unbiased serch	Bone/Cart	Human mesenchymal	Differentiation	Protein	Metabolic activity	Rezasurin	Batch	Monolayer	1	Surface	Recirculation Discontinious	1.1	1.1	0	10.3389/fbioe.2020.557111		4	Figure 3	21 days, Cell losses in fluidics
Unbiased serch	Bone/Cart	Human mesenchymal	Differentiation	DNA	Total DNA		Batch	Monolayer	450	Surface	Recirculation Discontinious	300	0.666667	2	10.3389/fbioe.2020.557111		4	Figure 4	21 days, Cell losses in fluidics
Unbiased serch	Bone/Cart	Human mesenchymal	Differentiation	DNA	Total DNA		Batch	Monolayer	450	Surface	Recirculation	370	0.822222	1	10.3389/fbioe.2020.557111		4	Figure 4	21 days, Cell losses in fluidics
Unbiased serch	Bone/Cart	Human mesenchymal	Differentiation	Protein	ALP		Batch	Monolayer	17	Surface	Recirculation Discontinious	37	2.17647	2	10.3389/fbioe.2020.557111		4	Figure 4	21 days, Cell losses in fluidics
Unbiased serch	Bone/Cart	Human mesenchymal	Differentiation	Protein	ALP		Batch	Monolayer	17	Surface	Recirculation	17	1	0	10.3389/fbioe.2020.557111		4	Figure 4	21 days, Cell losses in fluidics
Unbiased serch	Bone/Cart	Human mesenchymal	Differentiation	Cell phys	Calcium	Alizarinn Red S	Batch	Monolayer	280	Surface	Recirculation Discontinious	580	2.07143	2	10.3389/fbioe.2020.557111		4	Figure 4	21 days, Cell losses in fluidics
Unbiased serch	Bone/Cart	Human mesenchymal	Differentiation	Cell phys	Calcium	Alizarinn Red S	Batch	Monolayer	280	Surface	Recirculation	300	1.07143	0	10.3389/fbioe.2020.557111		4	Figure 4	21 days, Cell losses in fluidics
Unbiased serch	Bone/Cart	Human mesenchymal	Differentiation	Protein	Collagen	DR80	Batch	Monolayer	5	Surface	Recirculation Discontinious	12	2.4	2	10.3389/fbioe.2020.557111		4	Figure 4	21 days, Cell losses in fluidics
Unbiased serch	Bone/Cart	Human mesenchymal	Differentiation	Protein	Collagen	DR80	Batch	Monolayer	5	Surface	Recirculation	6	1.2	0	10.3389/fbioe.2020.557111		4	Figure 4	21 days, Cell losses in fluidics
Unbiased serch	Liver	Cell lines	HepG2	Proliferation	DNA contenct		Batch	Monolayer	6.6	Surface	Perfusion	12	1.81818	1	10.3390/nano9040588		5	Figure 6
Unbiased serch	Bone/Cart	Cell line	IDG-SW3	Shape	Elongation	microscopy	Batch	Monolayer	2.5	Surface	Perfusion	1.8	0.72	2	10.1007/s00774-017-0870-3		8	Figure 2
Unbiased serch	Bone/Cart	Cell line	IDG-SW3	Shape	Angle	microscopy	Batch	Monolayer	47	Surface	Perfusion	37	0.787234	0	10.1007/s00774-017-0870-3		8	Figure 2
Unbiased serch	Bone/Cart	Cell line	IDG-SW3	Shape	Cell area	microscopy	Batch	Monolayer	1400	Surface	Perfusion	1300	0.928571	0	10.1007/s00774-017-0870-3		8	Figure 5 low flow
Unbiased serch	Bone/Cart	Cell line	IDG-SW3	Shape	Cell area	microscopy	Batch	Monolayer	1400	Surface	Perfusion	1600	1.14286	0	10.1007/s00774-017-0870-3		8	Figure 5 High flow
Unbiased serch	Bone/Cart	Cell line	IDG-SW3	Shape	Elongation	microscopy	Batch	Monolayer	38	Surface	Perfusion	40	1.05263	0	10.1007/s00774-017-0870-3		8	Figure 5 low flow
Unbiased serch	Bone/Cart	Cell line	IDG-SW3	Shape	Elongation	microscopy	Batch	Monolayer	30	Surface	Perfusion	42	1.4	0	10.1007/s00774-017-0870-3		8	Figure 5 High flow
Unbiased serch	Bone/Cart	Cell line	IDG-SW3	Shape	Angle	microscopy	Batch	Monolayer	2.6	Surface	Perfusion	2.2	0.846154	0	10.1007/s00774-017-0870-3		8	Figure 5 low flow
Unbiased serch	Bone/Cart	Cell line	IDG-SW3	Shape	Angle	microscopy	Batch	Monolayer	2.6	Surface	Perfusion	1.9	0.730769	2	10.1007/s00774-017-0870-3		8	Figure 5 High flow
Unbiased serch	Intestine	cell line	Caco2	Protein	Brush boarder enzymes	Activity	Transwell	Monolayer	2	Filter	Perfusion	16	8	2	10.1371/journal.pone.0197101		9	Figure 4. Transwell 5day is used as control for fludics 6 days
Unbiased serch	Intestine	cell line	Caco2	Protein	Brush boarder enzymes	Activity	Transwell	Monolayer	5	Filter	Perfusion	16	3.2	2	10.1371/journal.pone.0197101		9	Figure 4. Transwell 21 day is used as control for fludics 6 days
Unbiased serch	Intestine	cell line	Caco2	Cell phys	TEER	Resistance	Transwell	Monolayer	900	Filter	Perfusion	1200	1.33333	0	10.1371/journal.pone.0197101		9	Figure 5A. Day 9
Unbiased serch	Intestine	cell line	Caco2	Cell phys	TEER	Resistance	Transwell	Monolayer	105	Filter	Perfusion	82	0.780952	0	10.1371/journal.pone.0197101		9	Figure 5B. Without TDM
Unbiased serch	Intestine	cell line	Caco2	Cell phys	TEER	Resistance	Transwell	Monolayer	105	Filter	Perfusion	95	0.904762	0	10.1371/journal.pone.0197101		9	Figure 5B. Without TDM recovery
Unbiased serch	Intestine	cell line	Caco2	Cell phys	TEER	Resistance	Transwell	Monolayer	30	Filter	Perfusion	20	0.666667	0	10.1371/journal.pone.0197101		9	Figure 5B. With TDM
Unbiased serch	Intestine	cell line	Caco2	Cell phys	TEER	Resistance	Transwell	Monolayer	110	Filter	Perfusion	90	0.818182	0	10.1371/journal.pone.0197101		9	Figure 5B. With TDM recovery
Unbiased serch	Vessel	Primary cells	hAoSMC	mRNA	PECAM1	qRT-PCR	2D PDMS	Monolayer	0.4	Filter	Perfusion	0.3	0.75	0	10.1039/c8lc00286j		10	Figure 4	Contol :2D PDMS coated with FN
Unbiased serch	Vessel	Primary cells	HAVECS	mRNA	PECAM1	qRT-PCR	2D PDMS	Monolayer	0.0005	Filter	Perfusion	0.005	10	2	10.1039/c8lc00286j		10	Figure 4	Contol :2D PDMS coated with FN
Unbiased serch	Vessel	Primary cells	hAoSMC	mRNA	vWF	qRT-PCR	2D PDMS	Monolayer	0.01	Filter	Perfusion	0.9	90	0	10.1039/c8lc00286j		10	Figure 4	Contol :2D PDMS coated with FN
Unbiased serch	Vessel	Primary cells	HAVECS	mRNA	vWF	qRT-PCR	2D PDMS	Monolayer	5e-05	Filter	Perfusion	5e-05	1	2	10.1039/c8lc00286j		10	Figure 4	Contol :2D PDMS coated with FN
Unbiased serch	Vessel	Primary cells	hAoSMC	mRNA	GJA1	qRT-PCR	2D PDMS	Monolayer	0.2	Filter	Perfusion	1	5	3	10.1039/c8lc00286j		10	Figure 4	Contol :2D PDMS coated with FN
Unbiased serch	Vessel	Primary cells	HAVECS	mRNA	GJA1	qRT-PCR	2D PDMS	Monolayer	0.09	Filter	Perfusion	0.8	8.88889	2	10.1039/c8lc00286j		10	Figure 4	Contol :2D PDMS coated with FN
Unbiased serch	Vessel	Primary cells	hAoSMC	mRNA	Act2	qRT-PCR	2D PDMS	Monolayer	0.2	Filter	Perfusion	1	5	3	10.1039/c8lc00286j		10	Figure 4	Contol :2D PDMS coated with FN
Unbiased serch	Vessel	Primary cells	HAVECS	mRNA	Act2	qRT-PCR	2D PDMS	Monolayer	0.2	Filter	Perfusion	0.9	4.5	2	10.1039/c8lc00286j		10	Figure 4	Contol :2D PDMS coated with FN
Unbiased serch	Vessel	Primary cells	hAoSMC	mRNA	CNN2	qRT-PCR	2D PDMS	Monolayer	0.8	Filter	Perfusion	1	1.25	3	10.1039/c8lc00286j		10	Figure 4	Contol :2D PDMS coated with FN
Unbiased serch	Vessel	Primary cells	HAVECS	mRNA	CNN2	qRT-PCR	2D PDMS	Monolayer	0.02	Filter	Perfusion	0.8	40	3	10.1039/c8lc00286j		10	Figure 4	Contol :2D PDMS coated with FN
Unbiased serch	Vessel	Primary cells	hAoSMC	mRNA	SMMT1	qRT-PCR	2D PDMS	Monolayer	3	Filter	Perfusion	1	0.333333	3	10.1039/c8lc00286j		10	Figure 4	Contol :2D PDMS coated with FN
Unbiased serch	Vessel	Primary cells	HAVECS	mRNA	SMMT1	qRT-PCR	2D PDMS	Monolayer	1.2	Filter	Perfusion	3	2.5	3	10.1039/c8lc00286j		10	Figure 4	Contol :2D PDMS coated with FN
Unbiased serch	Vessel	Primary cells	hAoSMC	mRNA	COL1A1	qRT-PCR	2D PDMS	Monolayer	1	Filter	Perfusion	1	1	3	10.1039/c8lc00286j		10	Figure 5	Contol :2D PDMS coated with FN
Unbiased serch	Vessel	Primary cells	HAVECS	mRNA	COL1A1	qRT-PCR	2D PDMS	Monolayer	1e-05	Filter	Perfusion	0.001	100	3	10.1039/c8lc00286j		10	Figure 5	Contol :2D PDMS coated with FN
Unbiased serch	Vessel	Primary cells	hAoSMC	mRNA	COL3A1	qRT-PCR	2D PDMS	Monolayer	0.05	Filter	Perfusion	1	20	3	10.1039/c8lc00286j		10	Figure 5	Contol :2D PDMS coated with FN
Unbiased serch	Vessel	Primary cells	HAVECS	mRNA	COL3A1	qRT-PCR	2D PDMS	Monolayer	1e-06	Filter	Perfusion	0.001	1000	3	10.1039/c8lc00286j		10	Figure 5	Contol :2D PDMS coated with FN
Unbiased serch	Vessel	Primary cells	hAoSMC	mRNA	FN1	qRT-PCR	2D PDMS	Monolayer	0.2	Filter	Perfusion	1	5	3	10.1039/c8lc00286j		10	Figure 5	Contol :2D PDMS coated with FN
Unbiased serch	Vessel	Primary cells	HAVECS	mRNA	FN1	qRT-PCR	2D PDMS	Monolayer	0.3	Filter	Perfusion	0.9	3	3	10.1039/c8lc00286j		10	Figure 5	Contol :2D PDMS coated with FN
Unbiased serch	Intestine	Cell lline	Caco2	Protein	Permeability	Transport	Transwell	Monolayer	2e-06	filter	Perfusion	9e-06	4.5	1	10.1021/acsbiomaterials.0c00190		11	Figure 3
Unbiased serch	Intestine	Cell lline	Caco2	Protein	Alkaline phosphatase	Transport	Transwell	Monolayer	150	filter	Perfusion	200	1.33333	0	10.1021/acsbiomaterials.0c00190		11	Figure 3	21 day transwell and 5 day chip
Unbiased serch	Intestine	Primary cells	Human intestinal epithelium	Protein	Permeability	Transport	Transwell	Monolayer	2e-06	filter	Perfusion	2e-05	10	1	10.1021/acsbiomaterials.0c00190		11	Figure 3
Unbiased serch	Bone/Cart	Cell line	MC3T3-E1	Proliferation	cell number	microscopy	Batch	Monolayer	0.3	Surface	Perfusion	0.4	1.33333	0	10.1016/j.actbio.2021.03.046		12	Figure 3	Ca sequestering of HA rather than mass transfer to cells. Control is HA. 6h. 2 ul/min
Unbiased serch	Bone/Cart	Cell line	MC3T3-E1	Proliferation	cell number	microscopy	Batch	Monolayer	0.3	Surface	Perfusion	0.8	2.66667	0	10.1016/j.actbio.2021.03.046		12	Figure 3	Ca sequestering of HA rather than mass transfer to cells. Control is HA. 6h. 8 ul/min
Unbiased serch	Bone/Cart	Cell line	MC3T3-E1	Proliferation	cell number	microscopy	Batch	Monolayer	0.3	Surface	Perfusion	0.45	1.5	0	10.1016/j.actbio.2021.03.046		12	Figure 3	Ca sequestering of HA rather than mass transfer to cells. Control is HA. 6h. 14 ul/min
Unbiased serch	Bone/Cart	Cell line	MC3T3-E1	Proliferation	cell number	microscopy	Batch	Monolayer	0.3	Surface	Perfusion	1.2	4	0	10.1016/j.actbio.2021.03.046		12	Figure 3	Ca sequestering of HA rather than mass transfer to cells. Control is HA. 72h. 2 ul/min
Unbiased serch	Bone/Cart	Cell line	MC3T3-E1	Proliferation	cell number	microscopy	Batch	Monolayer	0.3	Surface	Perfusion	1.25	4.16667	0	10.1016/j.actbio.2021.03.046		12	Figure 3	Ca sequestering of HA rather than mass transfer to cells. Control is HA. 72h. 8 ul/min
Unbiased serch	Bone/Cart	Cell line	MC3T3-E1	Proliferation	cell number	microscopy	Batch	Monolayer	0.3	Surface	Perfusion	0.8	2.66667	0	10.1016/j.actbio.2021.03.046		12	Figure 3	Ca sequestering of HA rather than mass transfer to cells. Control is HA. 72h. 14 ul/min
Unbiased serch	Vessel	Primary cells	HUVECS	Protein	VEGF-A	Elisa	Batch	Monolayer	50000	Surface	Perfusion	51000	1.02	0	10.1038/s41598-017-11043-0		12	Figure 9	24h
Unbiased serch	Vessel	Primary cells	HUVECS	Protein	VEGF-A	Elisa	Batch	Monolayer	57000	Surface	Perfusion	57000	1	0	10.1038/s41598-017-11043-0		12	Figure 9	48h
Unbiased serch	Vessel	Primary cells	HUVECS	Protein	VEGF-A	Elisa	Batch	Monolayer	63000	Surface	Perfusion	64000	1.01587	0	10.1038/s41598-017-11043-0		12	Figure 9	72h
Unbiased serch	Vessel	Primary cells	BMECS	Transport	Permeability	Transport	Transwell	Monolayer	0.1	Filter	Perfusion	0.01	0.1	0	10.1186/s12987-020-00200-9		12	Figure 3C	3 kDa. Low ratio is better
Unbiased serch	Vessel	Primary cells	BMECS	Transport	Permeability	Transport	Transwell	Monolayer	0.35	Filter	Perfusion	0.01	0.0285714	0	10.1186/s12987-020-00200-9		12	Figure 3C	70 kDa. Low ratio is better
Unbiased serch	Vessel	Primary cells	BMECS	Transport	Permeability	Transport	Transwell	Monolayer	0.3	Filter	Perfusion	0.02	0.0666667	0	10.1186/s12987-020-00200-9		12	Figure 3C	10 kDa. Low ratio is better
Unbiased serch	Vessel	Primary cells	BMECS	Transport	Permeability	Transport	Transwell	Monolayer	0.7	Filter	Perfusion	0.05	0.0714286	0	10.1186/s12987-020-00200-9		12	Figure 3C	40 kDa. Low ratio is better
Unbiased serch	Vessel	Primary cells	BMECS	Transport	Permeability	Transport	Transwell	Monolayer	6	Filter	Perfusion	2	0.333333	0	10.1186/s12987-020-00200-9		12	Figure 3C	Loperamid lower is better
Unbiased serch	Vessel	Primary cells	BMECS	Transport	Permeability	Transport	Transwell	Monolayer	8.5	Filter	Perfusion	6	0.705882	0	10.1186/s12987-020-00200-9		12	Figure 3C	Loperamid+LSN lower is better
Unbiased serch	Skin	Cell line	A431	Proliferation	Cell viability ratio	Microscopy	Plates	Monolayer	1		Perfusion	0.95	0.95	0	https://doi.org/10.1021/acsabm.0c00439		13		0
Unbiased serch	Skin	Cell line	A431	Proliferation	Cell viability ratio	Microscopy	Plates	Monolayer	0.75		Perfusion	0.7	0.933333	0	https://doi.org/10.1021/acsabm.0c00439		13		30µg(mL
Unbiased serch	Vessel	Primary cells	HUVECS	Shape	Actin staining	Microscopy	Plates	Monolayer	9500	Surface	Perfusion	7000	0.736842	0	https://doi.org/10.1021/acsbiomaterials.1c00070		14	Fig 6	Group 1 bifurcation
Unbiased serch	Vessel	Primary cells	HUVECS	Shape	Actin staining	Microscopy	Plates	Monolayer	9500	Surface	Perfusion	9500	1	0	https://doi.org/10.1021/acsbiomaterials.1c00070		14	Fig 6	Group 2 bifurcation
Unbiased serch	Vessel	Primary cells	HUVECS	Shape	Actin staining	Microscopy	Plates	Monolayer	9500	Surface	Perfusion	10000	1.05263	1	https://doi.org/10.1021/acsbiomaterials.1c00070		14	Fig 6	Group 3 bifurcation
Unbiased serch	Lung	Primary cells	Cell derived	Shape		microscopy	Plates	Matrigel Droplet	170	PDSM/Matrigel	Perfusion	150	0.882353	0	https://doi.org/10.1039/c9lc00496c		15	Fig 4C
Unbiased serch	Lung	Primary cells	Cell derived	mRNA	CD133	qRT-PCR	Plates	Matrigel Droplet	1	PDSM/Matrigel	Perfusion	1	1	0	https://doi.org/10.1039/c9lc00496c		15	Fig 4C	Day 0
Unbiased serch	Lung	Primary cells	Cell derived	mRNA	CD133	qRT-PCR	Plates	Matrigel Droplet	0.75	PDSM/Matrigel	Perfusion	1.2	1.6	0	https://doi.org/10.1039/c9lc00496c		15	Fig 4C	Day 1
Unbiased serch	Lung	Primary cells	Cell derived	mRNA	CD133	qRT-PCR	Plates	Matrigel Droplet	0.5	PDSM/Matrigel	Perfusion	3	6	1	https://doi.org/10.1039/c9lc00496c		15	Fig 4C	Day 2
Unbiased serch	Lung	Primary cells	Cell derived	mRNA	CD133	qRT-PCR	Plates	Matrigel Droplet	0.2	PDSM/Matrigel	Perfusion	9	45	2	https://doi.org/10.1039/c9lc00496c		15	Fig 4C	Day 3
Unbiased serch	Lung	Primary cells	Cell derived	mRNA	Sox2	qRT-PCR	Plates	Matrigel Droplet	1	PDSM/Matrigel	Perfusion	1	1	0	https://doi.org/10.1039/c9lc00496c		15	Fig 4C	Day 0
Unbiased serch	Lung	Primary cells	Cell derived	mRNA	Sox2	qRT-PCR	Plates	Matrigel Droplet	0.8	PDSM/Matrigel	Perfusion	11.7	14.625	2	https://doi.org/10.1039/c9lc00496c		15	Fig 4C	Day 1
Unbiased serch	Lung	Primary cells	Cell derived	mRNA	Sox2	qRT-PCR	Plates	Matrigel Droplet	1	PDSM/Matrigel	Perfusion	11	11	2	https://doi.org/10.1039/c9lc00496c		15	Fig 4C	Day 2
Unbiased serch	Lung	Primary cells	Cell derived	mRNA	Sox2	qRT-PCR	Plates	Matrigel Droplet	1.8	PDSM/Matrigel	Perfusion	2.5	1.38889	0	https://doi.org/10.1039/c9lc00496c		15	Fig 4C	Day 3
Unbiased serch	Lung	Primary cells	Cell derived	mRNA	NanoG	qRT-PCR	Plates	Matrigel Droplet	1	PDSM/Matrigel	Perfusion	1	1	0	https://doi.org/10.1039/c9lc00496c		15	Fig 4C	Day 0
Unbiased serch	Lung	Primary cells	Cell derived	mRNA	NanoG	qRT-PCR	Plates	Matrigel Droplet	0.5	PDSM/Matrigel	Perfusion	0.5	1	0	https://doi.org/10.1039/c9lc00496c		15	Fig 4C	Day 1
Unbiased serch	Lung	Primary cells	Cell derived	mRNA	NanoG	qRT-PCR	Plates	Matrigel Droplet	1.2	PDSM/Matrigel	Perfusion	1.9	1.58333	0	https://doi.org/10.1039/c9lc00496c		15	Fig 4C	Day 2
Unbiased serch	Lung	Primary cells	Cell derived	mRNA	NanoG	qRT-PCR	Plates	Matrigel Droplet	1.4	PDSM/Matrigel	Perfusion	2.8	2	1	https://doi.org/10.1039/c9lc00496c		15	Fig 4C	Day 3
Unbiased serch	Lung	Primary cells	Cell derived	mRNA	Chromagratine A	qRT-PCR	Plates	Matrigel Droplet	1	PDSM/Matrigel	Perfusion	1	1	0	https://doi.org/10.1039/c9lc00496c		15	Fig 4C	Day 0
Unbiased serch	Lung	Primary cells	Cell derived	mRNA	Chromagratine A	qRT-PCR	Plates	Matrigel Droplet	0.1	PDSM/Matrigel	Perfusion	2.6	26	2	https://doi.org/10.1039/c9lc00496c		15	Fig 4C	Day 1
Unbiased serch	Lung	Primary cells	Cell derived	mRNA	Chromagratine A	qRT-PCR	Plates	Matrigel Droplet	0.2	PDSM/Matrigel	Perfusion	0.8	4	0	https://doi.org/10.1039/c9lc00496c		15	Fig 4C	Day 2
Unbiased serch	Lung	Primary cells	Cell derived	mRNA	Chromagratine A	qRT-PCR	Plates	Matrigel Droplet	1	PDSM/Matrigel	Perfusion	0.05	0.05	0	https://doi.org/10.1039/c9lc00496c		15	Fig 4C	Day 3
Unbiased serch	Lung	Primary cells	Cell derived	mRNA	Synaptophysine	qRT-PCR	Plates	Matrigel Droplet	1	PDSM/Matrigel	Perfusion	1	1	0	https://doi.org/10.1039/c9lc00496c		15	Fig 4C	Day 0
Unbiased serch	Lung	Primary cells	Cell derived	mRNA	Synaptophysine	qRT-PCR	Plates	Matrigel Droplet	0.25	PDSM/Matrigel	Perfusion	1.5	6	2	https://doi.org/10.1039/c9lc00496c		15	Fig 4C	Day 1
Unbiased serch	Lung	Primary cells	Cell derived	mRNA	Synaptophysine	qRT-PCR	Plates	Matrigel Droplet	0.5	PDSM/Matrigel	Perfusion	2.5	5	2	https://doi.org/10.1039/c9lc00496c		15	Fig 4C	Day 2
Unbiased serch	Lung	Primary cells	Cell derived	mRNA	Synaptophysine	qRT-PCR	Plates	Matrigel Droplet	0.25	PDSM/Matrigel	Perfusion	1.9	7.6	2	https://doi.org/10.1039/c9lc00496c		15	Fig 4C	Day 3
Unbiased serch	Lung	Primary cells	Cell derived	mRNA	TTF1	qRT-PCR	Plates	Matrigel Droplet	1	PDSM/Matrigel	Perfusion	1	1	0	https://doi.org/10.1039/c9lc00496c		15	Fig 4C	Day 0
Unbiased serch	Lung	Primary cells	Cell derived	mRNA	TTF1	qRT-PCR	Plates	Matrigel Droplet	0.8	PDSM/Matrigel	Perfusion	0.7	0.875	0	https://doi.org/10.1039/c9lc00496c		15	Fig 4C	Day 1
Unbiased serch	Lung	Primary cells	Cell derived	mRNA	TTF1	qRT-PCR	Plates	Matrigel Droplet	0.8	PDSM/Matrigel	Perfusion	1	1.25	0	https://doi.org/10.1039/c9lc00496c		15	Fig 4C	Day 2
Unbiased serch	Lung	Primary cells	Cell derived	mRNA	TTF1	qRT-PCR	Plates	Matrigel Droplet	1.6	PDSM/Matrigel	Perfusion	0.75	0.46875	1	https://doi.org/10.1039/c9lc00496c		15	Fig 4C	Day 3
Unbiased serch	Stem cells	hIPSC	HES2	mRNA	OCT4	qRT-PCR	Plates	Monolayer	1	Glass	Stop flow	0.2	0.2	0	https://www.nature.com/articles/nmeth.3411		16	Fig1	D-1	Medium change
Unbiased serch	Stem cells	hIPSC	HES2	mRNA	OCT4	qRT-PCR	Plates	Monolayer	1	Glass	Stop flow	0.5	0.5	0	https://www.nature.com/articles/nmeth.3411		16	Fig1	D-1.5	Medium change
Unbiased serch	Stem cells	hIPSC	HES2	mRNA	OCT4	qRT-PCR	Plates	Monolayer	1	Glass	Stop flow	1.2	1.2	2	https://www.nature.com/articles/nmeth.3411		16	Fig1	D-2	Medium change
Unbiased serch	Stem cells	hIPSC	HES2	mRNA	OCT4	qRT-PCR	Plates	Monolayer	1	Glass	Stop flow	0.2	0.2	0	https://www.nature.com/articles/nmeth.3411		16	Fig1	D-3	Medium change
Unbiased serch	Stem cells	hIPSC	HES2	mRNA	OCT4	qRT-PCR	Plates	Monolayer	1	Glass	Stop flow	0.5	0.5	0	https://www.nature.com/articles/nmeth.3411		16	Fig1	D-4	Medium change
Unbiased serch	Stem cells	hIPSC	HES2	mRNA	OCT4	qRT-PCR	Plates	Monolayer	1	Glass	Stop flow	0.6	0.6	0	https://www.nature.com/articles/nmeth.3411		16	Fig1	D-8	Medium change
Unbiased serch	Stem cells	hIPSC	HES2	mRNA	OCT4	qRT-PCR	Plates	Monolayer	1	Glass	Stop flow	0.4	0.4	0	https://www.nature.com/articles/nmeth.3411		16	Fig1	CP	Medium change
Unbiased serch	Stem cells	hIPSC	HES2	mRNA	Nanog	qRT-PCR	Plates	Monolayer	1	Glass	Stop flow	0.4	0.4	0	https://www.nature.com/articles/nmeth.3411		16	Fig1	D-1	Medium change
Unbiased serch	Stem cells	hIPSC	HES2	mRNA	Nanog	qRT-PCR	Plates	Monolayer	1	Glass	Stop flow	0.6	0.6	0	https://www.nature.com/articles/nmeth.3411		16	Fig1	D-1.5	Medium change
Unbiased serch	Stem cells	hIPSC	HES2	mRNA	Nanog	qRT-PCR	Plates	Monolayer	1	Glass	Stop flow	0.8	0.8	1	https://www.nature.com/articles/nmeth.3411		16	Fig1	D-2	Medium change
Unbiased serch	Stem cells	hIPSC	HES2	mRNA	Nanog	qRT-PCR	Plates	Monolayer	1	Glass	Stop flow	0.55	0.55	0	https://www.nature.com/articles/nmeth.3411		16	Fig1	D-3	Medium change
Unbiased serch	Stem cells	hIPSC	HES2	mRNA	Nanog	qRT-PCR	Plates	Monolayer	1	Glass	Stop flow	0.4	0.4	0	https://www.nature.com/articles/nmeth.3411		16	Fig1	D-4	Medium change
Unbiased serch	Stem cells	hIPSC	HES2	mRNA	Nanog	qRT-PCR	Plates	Monolayer	1	Glass	Stop flow	0.5	0.5	0	https://www.nature.com/articles/nmeth.3411		16	Fig1	D-8	Medium change
Unbiased serch	Stem cells	hIPSC	HES2	mRNA	Nanog	qRT-PCR	Plates	Monolayer	1	Glass	Stop flow	0.3	0.3	0	https://www.nature.com/articles/nmeth.3411		16	Fig1	CP	Medium change
Unbiased serch	Stem cells	hIPSC	HES2	mRNA	DMMT38	qRT-PCR	Plates	Monolayer	1	Glass	Stop flow	0.75	0.75	0	https://www.nature.com/articles/nmeth.3411		16	Fig1	D-1	Medium change
Unbiased serch	Stem cells	hIPSC	HES2	mRNA	DMMT38	qRT-PCR	Plates	Monolayer	1	Glass	Stop flow	0.9	0.9	0	https://www.nature.com/articles/nmeth.3411		16	Fig1	D-1.5	Medium change
Unbiased serch	Stem cells	hIPSC	HES2	mRNA	DMMT38	qRT-PCR	Plates	Monolayer	1	Glass	Stop flow	0.8	0.8	0	https://www.nature.com/articles/nmeth.3411		16	Fig1	D-2	Medium change
Unbiased serch	Stem cells	hIPSC	HES2	mRNA	DMMT38	qRT-PCR	Plates	Monolayer	1	Glass	Stop flow	0.85	0.85	0	https://www.nature.com/articles/nmeth.3411		16	Fig1	D-3	Medium change
Unbiased serch	Stem cells	hIPSC	HES2	mRNA	DMMT38	qRT-PCR	Plates	Monolayer	1	Glass	Stop flow	1	1	0	https://www.nature.com/articles/nmeth.3411		16	Fig1	D-4	Medium change
Unbiased serch	Stem cells	hIPSC	HES2	mRNA	DMMT38	qRT-PCR	Plates	Monolayer	1	Glass	Stop flow	0.8	0.8	0	https://www.nature.com/articles/nmeth.3411		16	Fig1	D-8	Medium change
Unbiased serch	Stem cells	hIPSC	HES2	mRNA	DMMT38	qRT-PCR	Plates	Monolayer	1	Glass	Stop flow	0.18	0.18	0	https://www.nature.com/articles/nmeth.3411		16	Fig1	CP	Medium change
Unbiased serch	Stem cells	hIPSC	HES2	mRNA	TUBB3	qRT-PCR	Plates	Monolayer	0.45	Glass	Stop flow	1	2.22222	0	https://www.nature.com/articles/nmeth.3411		16	Fig 2	D-1	Medium change
Unbiased serch	Stem cells	hIPSC	HES2	mRNA	TUBB3	qRT-PCR	Plates	Monolayer	0.45	Glass	Stop flow	0.8	1.77778	0	https://www.nature.com/articles/nmeth.3411		16	Fig 2	D-2	Medium change
Unbiased serch	Stem cells	hIPSC	HES2	mRNA	TUBB3	qRT-PCR	Plates	Monolayer	0.45	Glass	Stop flow	0.05	0.111111	0	https://www.nature.com/articles/nmeth.3411		16	Fig 2	D-8	Medium change
Unbiased serch	Stem cells	hIPSC	HES2	mRNA	OXT2	qRT-PCR	Plates	Monolayer	0.75	Glass	Stop flow	1	1.33333	0	https://www.nature.com/articles/nmeth.3411		16	Fig 2	D-1	Medium change
Unbiased serch	Stem cells	hIPSC	HES2	mRNA	OXT2	qRT-PCR	Plates	Monolayer	0.75	Glass	Stop flow	0.05	0.0666667	0	https://www.nature.com/articles/nmeth.3411		16	Fig 2	D-2	Medium change
Unbiased serch	Stem cells	hIPSC	HES2	mRNA	OXT2	qRT-PCR	Plates	Monolayer	0.75	Glass	Stop flow	0.3	0.4	0	https://www.nature.com/articles/nmeth.3411		16	Fig 2	D-8	Medium change
Unbiased serch	Stem cells	hIPSC	HES2	mRNA	T	qRT-PCR	Plates	Monolayer	0.05	Glass	Stop flow	0.18	3.6	0	https://www.nature.com/articles/nmeth.3411		16	Fig 2	D-1	Medium change
Unbiased serch	Stem cells	hIPSC	HES2	mRNA	T	qRT-PCR	Plates	Monolayer	0.05	Glass	Stop flow	0.05	1	0	https://www.nature.com/articles/nmeth.3411		16	Fig 2	D-2	Medium change
Unbiased serch	Stem cells	hIPSC	HES2	mRNA	T	qRT-PCR	Plates	Monolayer	0.05	Glass	Stop flow	0.7	14	0	https://www.nature.com/articles/nmeth.3411		16	Fig 2	D-8	Medium change
Unbiased serch	Stem cells	hIPSC	HES2	mRNA	GATA4	qRT-PCR	Plates	Monolayer	0.01	Glass	Stop flow	0.3	30	0	https://www.nature.com/articles/nmeth.3411		16	Fig 2	D-1	Medium change
Unbiased serch	Stem cells	hIPSC	HES2	mRNA	GATA4	qRT-PCR	Plates	Monolayer	0.01	Glass	Stop flow	0.22	22	0	https://www.nature.com/articles/nmeth.3411		16	Fig 2	D-2	Medium change
Unbiased serch	Stem cells	hIPSC	HES2	mRNA	GATA4	qRT-PCR	Plates	Monolayer	0.01	Glass	Stop flow	0.8	80	0	https://www.nature.com/articles/nmeth.3411		16	Fig 2	D-8	Medium change
Unbiased serch	Stem cells	hIPSC	HES2	mRNA	GATA2	qRT-PCR	Plates	Monolayer	0.03	Glass	Stop flow	0.3	10	0	https://www.nature.com/articles/nmeth.3411		16	Fig 2	D-1	Medium change
Unbiased serch	Stem cells	hIPSC	HES2	mRNA	GATA2	qRT-PCR	Plates	Monolayer	0.03	Glass	Stop flow	0.7	23.3333	0	https://www.nature.com/articles/nmeth.3411		16	Fig 2	D-2	Medium change
Unbiased serch	Stem cells	hIPSC	HES2	mRNA	GATA2	qRT-PCR	Plates	Monolayer	0.03	Glass	Stop flow	1	33.3333	0	https://www.nature.com/articles/nmeth.3411		16	Fig 2	D-8	Medium change
Unbiased serch	Stem cells	hIPSC	HES2	mRNA	AFP	qRT-PCR	Plates	Monolayer	0.05	Glass	Stop flow	0.16	3.2	0	https://www.nature.com/articles/nmeth.3411		16	Fig 2	D-1	Medium change
Unbiased serch	Stem cells	hIPSC	HES2	mRNA	AFP	qRT-PCR	Plates	Monolayer	0.05	Glass	Stop flow	0.1	2	0	https://www.nature.com/articles/nmeth.3411		16	Fig 2	D-2	Medium change
Unbiased serch	Stem cells	hIPSC	HES2	mRNA	AFP	qRT-PCR	Plates	Monolayer	0.05	Glass	Stop flow	0.7	14	0	https://www.nature.com/articles/nmeth.3411		16	Fig 2	D-8	Medium change
Unbiased serch	Stem cells	hIPSC	HES2	mRNA	EOMES	qRT-PCR	Plates	Monolayer	0.01	Glass	Stop flow	0.01	1	0	https://www.nature.com/articles/nmeth.3411		16	Fig 2	D-1	Medium change
Unbiased serch	Stem cells	hIPSC	HES2	mRNA	EOMES	qRT-PCR	Plates	Monolayer	0.01	Glass	Stop flow	0.01	1	0	https://www.nature.com/articles/nmeth.3411		16	Fig 2	D-2	Medium change
Unbiased serch	Stem cells	hIPSC	HES2	mRNA	EOMES	qRT-PCR	Plates	Monolayer	0.01	Glass	Stop flow	0.8	80	0	https://www.nature.com/articles/nmeth.3411		16	Fig 2	D-8	Medium change
Unbiased serch	Stem cells	hIPSC	HES2	mRNA	FOXA2	qRT-PCR	Plates	Monolayer	0.05	Glass	Stop flow	0.25	5	0	https://www.nature.com/articles/nmeth.3411		16	Fig 2	D-1	Medium change
Unbiased serch	Stem cells	hIPSC	HES2	mRNA	FOXA2	qRT-PCR	Plates	Monolayer	0.05	Glass	Stop flow	0.5	10	0	https://www.nature.com/articles/nmeth.3411		16	Fig 2	D-2	Medium change
Unbiased serch	Stem cells	hIPSC	HES2	mRNA	FOXA2	qRT-PCR	Plates	Monolayer	0.05	Glass	Stop flow	0.8	16	0	https://www.nature.com/articles/nmeth.3411		16	Fig 2	D-8	Medium change
Unbiased serch	Stem cells	hIPSC	HES2	mRNA	TUBB3	qRT-PCR	Plates	Monolayer	1	Glass	Stop flow	0.95	0.95	0	https://www.nature.com/articles/nmeth.3411		16	Fig 2	D-1	Medium change
Unbiased serch	Stem cells	hIPSC	HES2	mRNA	T	qRT-PCR	Plates	Monolayer	0.1	Glass	Stop flow	0.1	1	0	https://www.nature.com/articles/nmeth.3411		16	Fig 2	D-2	Medium change
Unbiased serch	Stem cells	hIPSC	HES2	mRNA	AFP	qRT-PCR	Plates	Monolayer	0.1	Glass	Stop flow	0.2	2	0	https://www.nature.com/articles/nmeth.3411		16	Fig 2	D-8	Medium change
Unbiased serch	Stem cells	hIPSC	HES2	mRNA	TUBB3	qRT-PCR	Plates	Monolayer	0.2	Glass	Stop flow	0.2	1	0	https://www.nature.com/articles/nmeth.3411		16	Fig 2	D-1	Medium change
Unbiased serch	Stem cells	hIPSC	HES2	mRNA	T	qRT-PCR	Plates	Monolayer	1	Glass	Stop flow	0.9	0.9	0	https://www.nature.com/articles/nmeth.3411		16	Fig 2	D-2	Medium change
Unbiased serch	Stem cells	hIPSC	HES2	mRNA	AFP	qRT-PCR	Plates	Monolayer	0.05	Glass	Stop flow	0.05	1	0	https://www.nature.com/articles/nmeth.3411		16	Fig 2	D-8	Medium change
Unbiased serch	Stem cells	hIPSC	HES2	mRNA	TUBB3	qRT-PCR	Plates	Monolayer	0.15	Glass	Stop flow	0.22	1.46667	0	https://www.nature.com/articles/nmeth.3411		16	Fig 2	D-1	Medium change
Unbiased serch	Stem cells	hIPSC	HES2	mRNA	T	qRT-PCR	Plates	Monolayer	0.22	Glass	Stop flow	0.18	0.818182	0	https://www.nature.com/articles/nmeth.3411		16	Fig 2	D-2	Medium change
Unbiased serch	Stem cells	hIPSC	HES2	mRNA	AFP	qRT-PCR	Plates	Monolayer	0.85	Glass	Stop flow	1	1.17647	1	https://www.nature.com/articles/nmeth.3411		16	Fig 2	D-8	Medium change
Unbiased serch	Liver	hIPSC	HES2	Protein	Albumin	ELISA	Plates	Monolayer	6	Glass	Stop flow	5.5	0.916667	0	https://www.nature.com/articles/nmeth.3411		16	Fig 3	D6	Medium change
Unbiased serch	Liver	hIPSC	HES2	Protein	Albumin	ELISA	Plates	Monolayer	15	Glass	Stop flow	7	0.466667	0	https://www.nature.com/articles/nmeth.3411		16	Fig 3	D10	Medium change
Unbiased serch	Liver	hIPSC	HES2	Protein	Albumin	ELISA	Plates	Monolayer	17	Glass	Stop flow	28	1.64706	1	https://www.nature.com/articles/nmeth.3411		16	Fig 3	D16	Medium change
Unbiased serch	Liver	hIPSC	HES2	Cell death			Plates	Monolayer	0.15	Glass	Stop flow	0.18	1.2	0	https://www.nature.com/articles/nmeth.3411		16	Fig 3	0 mM	Medium change
Unbiased serch	Liver	hIPSC	HES2	Cell death			Plates	Monolayer	0.1	Glass	Stop flow	0.1	1	0	https://www.nature.com/articles/nmeth.3411		16	Fig 3	1 mM	Medium change
Unbiased serch	Liver	hIPSC	HES2	Cell death			Plates	Monolayer	0.17	Glass	Stop flow	0.45	2.64706	2	https://www.nature.com/articles/nmeth.3411		16	Fig 3	5mM	Medium change
Unbiased serch	Liver	hIPSC	HES2	Cell death			Plates	Monolayer	0.2	Glass	Stop flow	0.6	3	2	https://www.nature.com/articles/nmeth.3411		16	Fig 3	10mM	Medium change
Unbiased serch	Liver	hIPSC	HES2	Cell death			Plates	Monolayer	0.2	Glass	Stop flow	0.75	3.75	2	https://www.nature.com/articles/nmeth.3411		16	Fig 3	25mM	Medium change
Unbiased serch	Stem cells	mESC	H9	mRNA	PAUF5	qRT-PCR	Plates	Monolayer	1	Glass	Perfusion	4	4	3	https://doi.org/10.1016/j.bbrc.2021.04.129		17	Fig 1
Unbiased serch	Stem cells	mESC	H9	mRNA	Nanog	qRT-PCR	Plates	Monolayer	1	Glass	Perfusion	65	65	3	https://doi.org/10.1016/j.bbrc.2021.04.129		17	Fig 1
Unbiased serch	Stem cells	mESC	H9	mRNA	T	qRT-PCR	Plates	Monolayer	1	Glass	Perfusion	3	3	3	https://doi.org/10.1016/j.bbrc.2021.04.129		17	Fig 1
Unbiased serch	Stem cells	mESC	H9	mRNA	MSGN1	qRT-PCR	Plates	Monolayer	1	Glass	Perfusion	0.5	0.5	0	https://doi.org/10.1016/j.bbrc.2021.04.129		17	Fig 1
Unbiased serch	Stem cells	mESC	H9	mRNA	TBX6	qRT-PCR	Plates	Monolayer	1	Glass	Perfusion	0.2	0.2	2	https://doi.org/10.1016/j.bbrc.2021.04.129		17	Fig 1
Unbiased serch	Liver	hIPSC		Protein	Albumin	ELISA	Plates	Monolayer	10	Filter	Perfusion	40	4	2	https://doi.org/10.3389/fphar.2021.667010		18	Fig 2	Day 8-9
Unbiased serch	Liver	hIPSC		Small molecule	Urea	ELISA	Plates	Monolayer	5	Filter	Perfusion	42	8.4	3	https://doi.org/10.3389/fphar.2021.667010		18	Fig 2	Day-8-9
Unbiased serch	Liver	hIPSC		Small molecule	Cisapride	Conce	Plates	Monolayer	19	Filter	Perfusion	22	1.15789	3	https://doi.org/10.3389/fphar.2021.667010		18	Fig 2	Day-8-9
Unbiased serch	Brain	Primary cells	Coculture	mRNA	RGS5	qRT-PCR	Transwell	Monolayer	2.1	3D	Perfusion	2.8	1.33333	0	https://doi.org/10.1002/bit.27260		19	Fig 3
Unbiased serch	Brain	Primary cells	Coculture	mRNA	Occudin	qRT-PCR	Transwell	Monolayer	2.1	3D	Perfusion	2.5	1.19048	0	https://doi.org/10.1002/bit.27260		19	Fig 3
Unbiased serch	Brain	Primary cells	Coculture	mRNA	ALDH1	qRT-PCR	Transwell	Monolayer	3.4	3D	Perfusion	3.6	1.05882	0	https://doi.org/10.1002/bit.27260		19	Fig 3
Unbiased serch	Brain	Primary cells	Coculture	mRNA	CSPG4	qRT-PCR	Transwell	Monolayer	-1.1	3D	Perfusion	-1.2	1.09091	0	https://doi.org/10.1002/bit.27260		19	Fig 3
Unbiased serch	Brain	Primary cells	Coculture	mRNA	Occudin	qRT-PCR	Transwell	Monolayer	2.2	3D	Perfusion	4	1.81818	0	https://doi.org/10.1002/bit.27260		19	Fig 6	TNFa-/Dex-
Unbiased serch	Brain	Primary cells	Coculture	mRNA	Occudin	qRT-PCR	Transwell	Monolayer	1.5	3D	Perfusion	1.5	1	0	https://doi.org/10.1002/bit.27260		19	Fig 6	TNFa-/Dex-
Unbiased serch	Brain	Primary cells	Coculture	mRNA	Occudin	qRT-PCR	Transwell	Monolayer	2	3D	Perfusion	2.5	1.25	0	https://doi.org/10.1002/bit.27260		19	Fig 6	TNFa-/Dex-
Unbiased serch	Brain	Primary cells	Coculture	Protein	IL6	ELISA	Transwell	Monolayer	35	3D	Perfusion	110	3.14286	0	https://doi.org/10.1002/bit.27260		19	Fig 6	TNFa+/Dex-
Unbiased serch	Brain	Primary cells	Coculture	Protein	IL6	ELISA	Transwell	Monolayer	100	3D	Perfusion	220	2.2	0	https://doi.org/10.1002/bit.27260		19	Fig 6	TNFa+/Dex-
Unbiased serch	Brain	Primary cells	Coculture	Protein	IL6	ELISA	Transwell	Monolayer	65	3D	Perfusion	150	2.30769	0	https://doi.org/10.1002/bit.27260		19	Fig 6	TNFa+/Dex-
Unbiased serch	Brain	Primary cells	Coculture	Protein	CINC1	ELISA	Transwell	Monolayer	1.6	6	Perfusion	2.3	1.4375	0	https://doi.org/10.1002/bit.27260		19	Fig 6	TNFa+/Dex+
Unbiased serch	Brain	Primary cells	Coculture	Protein	CINC1	ELISA	Transwell	Monolayer	3.8	3D	Perfusion	5	1.31579	0	https://doi.org/10.1002/bit.27260		19	Fig 6	TNFa+/Dex+
Unbiased serch	Brain	Primary cells	Coculture	Protein	CINC1	ELISA	Transwell	Monolayer	2	3D	Perfusion	3	1.5	0	https://doi.org/10.1002/bit.27260		19	Fig 6	TNFa+/Dex+
Unbiased serch	Cardiac	BMSC	Rat	Cell phys	Beat rate		Plates	Monolayer	120	Glass	Perfusion	120	1	0	https://doi.org/10.17179/excli2018-1539		20	Fig 4	CNC
Unbiased serch	Cardiac	BMSC	Rat	Cell phys	Beat rate		Plates	Monolayer	120	Glass	Perfusion	120	1	0	https://doi.org/10.17179/excli2018-1539		20	Fig 4	APC
Unbiased serch	Cardiac	BMSC	Rat	mRNA	Nkx2.5	qRT-PCR	Plates	Monolayer	2.7	Glass	Perfusion	4.2	1.55556	1	https://doi.org/10.17179/excli2018-1539		20	Fig 5	Week2	APC
Unbiased serch	Cardiac	BMSC	Rat	mRNA	GATA4	qRT-PCR	Plates	Monolayer	2.2	Glass	Perfusion	2.4	1.09091	0	https://doi.org/10.17179/excli2018-1539		20	Fig 5	Week2	APC
Unbiased serch	Cardiac	BMSC	Rat	mRNA	CX43	qRT-PCR	Plates	Monolayer	0.18	Glass	Perfusion	0.18	1	0	https://doi.org/10.17179/excli2018-1539		20	Fig 5	Week2	APC
Unbiased serch	Cardiac	BMSC	Rat	mRNA	Nkx2.5	qRT-PCR	Plates	Monolayer	1.8	Glass	Perfusion	3.9	2.16667	2	https://doi.org/10.17179/excli2018-1539		20	Fig 5	Week2	CNC
Unbiased serch	Cardiac	BMSC	Rat	mRNA	GATA4	qRT-PCR	Plates	Monolayer	3.3	Glass	Perfusion	4.8	1.45455	1	https://doi.org/10.17179/excli2018-1539		20	Fig 5	Week2	CNC
Unbiased serch	Cardiac	BMSC	Rat	mRNA	CX43	qRT-PCR	Plates	Monolayer	0.18	Glass	Perfusion	0.18	1	0	https://doi.org/10.17179/excli2018-1539		20	Fig 5	Week2	CNC
Unbiased serch	Cardiac	BMSC	Rat	mRNA	Nkx2.5	qRT-PCR	Plates	Monolayer	2.2	Glass	Perfusion	1.8	0.818182	0	https://doi.org/10.17179/excli2018-1539		20	Fig 5	Week4	APC
Unbiased serch	Cardiac	BMSC	Rat	mRNA	B-MHC	qRT-PCR	Plates	Monolayer	0.2	Glass	Perfusion	0.21	1.05	0	https://doi.org/10.17179/excli2018-1539		20	Fig 5	Week4	APC
Unbiased serch	Cardiac	BMSC	Rat	mRNA	GATA4	qRT-PCR	Plates	Monolayer	3.2	Glass	Perfusion	4	1.25	0	https://doi.org/10.17179/excli2018-1539		20	Fig 5	Week4	APC
Unbiased serch	Cardiac	BMSC	Rat	mRNA	cTnl	qRT-PCR	Plates	Monolayer	0.11	Glass	Perfusion	0.2	1.81818	2	https://doi.org/10.17179/excli2018-1539		20	Fig 5	Week4	APC
Unbiased serch	Cardiac	BMSC	Rat	mRNA	CX43	qRT-PCR	Plates	Monolayer	0.18	Glass	Perfusion	0.3	1.66667	2	https://doi.org/10.17179/excli2018-1539		20	Fig 5	Week4	APC
Unbiased serch	Cardiac	BMSC	Rat	mRNA	cTnT	qRT-PCR	Plates	Monolayer	0.11	Glass	Perfusion	0.19	1.72727	1	https://doi.org/10.17179/excli2018-1539		20	Fig 5	Week4	APC
Unbiased serch	Cardiac	BMSC	Rat	mRNA	Nkx2.5	qRT-PCR	Plates	Monolayer	1.7	Glass	Perfusion	2.7	1.58824	0	https://doi.org/10.17179/excli2018-1539		20	Fig 5	Week4	CNC
Unbiased serch	Cardiac	BMSC	Rat	mRNA	B-MHC	qRT-PCR	Plates	Monolayer	0.21	Glass	Perfusion	0.32	1.52381	2	https://doi.org/10.17179/excli2018-1539		20	Fig 5	Week4	CNC
Unbiased serch	Cardiac	BMSC	Rat	mRNA	GATA4	qRT-PCR	Plates	Monolayer	3.2	Glass	Perfusion	4.3	1.34375	0	https://doi.org/10.17179/excli2018-1539		20	Fig 5	Week4	CNC
Unbiased serch	Cardiac	BMSC	Rat	mRNA	cTnl	qRT-PCR	Plates	Monolayer	0.11	Glass	Perfusion	0.22	2	2	https://doi.org/10.17179/excli2018-1539		20	Fig 5	Week4	CNC
Unbiased serch	Cardiac	BMSC	Rat	mRNA	CX43	qRT-PCR	Plates	Monolayer	0.18	Glass	Perfusion	0.28	1.55556	1	https://doi.org/10.17179/excli2018-1539		20	Fig 5	Week4	CNC
Unbiased serch	Cardiac	BMSC	Rat	mRNA	cTnT	qRT-PCR	Plates	Monolayer	0.09	Glass	Perfusion	0.18	2	1	https://doi.org/10.17179/excli2018-1539		20	Fig 5	Week4	CNC
Unbiased serch	Kidney	Cell line	ciPTEC-OAT1	Viability	WST-8		Plates	Monolayer	60	3D	Recurculation	90	1.5	0	https://doi.org/10.1208/s12248-018-0245-2		21	Fig 2	Cisplatin 5	Organoplate
Unbiased serch	Kidney	Cell line	ciPTEC-OAT1	Viability	WST-8		Plates	Monolayer	5	3D	Recurculation	60	12	0	https://doi.org/10.1208/s12248-018-0245-2		21	Fig 2	Cisplatin 15	Organoplate
Unbiased serch	Kidney	Cell line	ciPTEC-OAT1	Viability	WST-8		Plates	Monolayer	1	3D	Recurculation	10	10	0	https://doi.org/10.1208/s12248-018-0245-2		21	Fig 2	Cisplatin 25	Organoplate
Unbiased serch	Kidney	Cell line	ciPTEC-OAT1	Viability	WST-8		Plates	Monolayer	98	3D	Recurculation	99	1.0102	0	https://doi.org/10.1208/s12248-018-0245-2		21	Fig 2	Tenofovir 5	Organoplate
Unbiased serch	Kidney	Cell line	ciPTEC-OAT1	Viability	WST-8		Plates	Monolayer	10	3D	Recurculation	70	7	0	https://doi.org/10.1208/s12248-018-0245-2		21	Fig 2	Tenofovir 15	Organoplate
Unbiased serch	Kidney	Cell line	ciPTEC-OAT1	Viability	WST-8		Plates	Monolayer	1	3D	Recurculation	25	25	0	https://doi.org/10.1208/s12248-018-0245-2		21	Fig 2	Tenofovir 25	Organoplate
Unbiased serch	Kidney	Cell line	ciPTEC-OAT1	Release	miR34a	qRT-PCR	Plates	Monolayer	3.5	3D	Recurculation	0.5	0.142857	0	https://doi.org/10.1208/s12248-018-0245-2		21	Fig 2	Cisplatin 5	Organoplate
Unbiased serch	Kidney	Cell line	ciPTEC-OAT1	Release	miR34a	qRT-PCR	Plates	Monolayer	1.8	3D	Recurculation	2	1.11111	0	https://doi.org/10.1208/s12248-018-0245-2		21	Fig 2	Cisplatin 15	Organoplate
Unbiased serch	Kidney	Cell line	ciPTEC-OAT1	Release	miR34a	qRT-PCR	Plates	Monolayer	0.1	3D	Recurculation	1.8	18	0	https://doi.org/10.1208/s12248-018-0245-2		21	Fig 2	Cisplatin 30	Organoplate
Unbiased serch	Kidney	Cell line	ciPTEC-OAT1	Release	miR192	qRT-PCR	Plates	Monolayer	5	3D	Recurculation	1	0.2	0	https://doi.org/10.1208/s12248-018-0245-2		21	Fig 2	Cisplatin 5	Organoplate
Unbiased serch	Kidney	Cell line	ciPTEC-OAT1	Release	miR192	qRT-PCR	Plates	Monolayer	1.8	3D	Recurculation	3.5	1.94444	0	https://doi.org/10.1208/s12248-018-0245-2		21	Fig 2	Cisplatin 15	Organoplate
Unbiased serch	Kidney	Cell line	ciPTEC-OAT1	Release	miR192	qRT-PCR	Plates	Monolayer	0.1	3D	Recurculation	2.2	22	0	https://doi.org/10.1208/s12248-018-0245-2		21	Fig 2	Cisplatin 30	Organoplate
Unbiased serch	Kidney	Cell line	ciPTEC-OAT1	Release	miR21	qRT-PCR	Plates	Monolayer	1.9	3D	Recurculation	0.1	0.0526316	0	https://doi.org/10.1208/s12248-018-0245-2		21	Fig 2	Cisplatin 5	Organoplate
Unbiased serch	Kidney	Cell line	ciPTEC-OAT1	Release	miR21	qRT-PCR	Plates	Monolayer	0.1	3D	Recurculation	0.8	8	0	https://doi.org/10.1208/s12248-018-0245-2		21	Fig 2	Cisplatin 15	Organoplate
Unbiased serch	Kidney	Cell line	ciPTEC-OAT1	Release	miR21	qRT-PCR	Plates	Monolayer	0.1	3D	Recurculation	0.1	1	0	https://doi.org/10.1208/s12248-018-0245-2		21	Fig 2	Cisplatin 30	Organoplate
Unbiased serch	Kidney	Cell line	ciPTEC-OAT1	Release	miR21	qRT-PCR	Plates	Monolayer	1.8	3D	Recurculation	2.4	1.33333	0	https://doi.org/10.1208/s12248-018-0245-2		21	Fig 2	Cisplatin 5	Organoplate
Unbiased serch	Kidney	Cell line	ciPTEC-OAT1	Release	miR21	qRT-PCR	Plates	Monolayer	1.7	3D	Recurculation	2.3	1.35294	0	https://doi.org/10.1208/s12248-018-0245-2		21	Fig 2	Cisplatin 15	Organoplate
Unbiased serch	Kidney	Cell line	ciPTEC-OAT1	Release	miR21	qRT-PCR	Plates	Monolayer	0.1	3D	Recurculation	1	10	0	https://doi.org/10.1208/s12248-018-0245-2		21	Fig 2	Cisplatin 30	Organoplate
Unbiased serch	Kidney	Cell line	ciPTEC-OAT1	Release	miR34a	qRT-PCR	Plates	Monolayer	0.8	3D	Recurculation	0.1	0.125	0	https://doi.org/10.1208/s12248-018-0245-2		21	Fig 2	Tenofovir 15.6	Organoplate
Unbiased serch	Kidney	Cell line	ciPTEC-OAT1	Release	miR34a	qRT-PCR	Plates	Monolayer	3	3D	Recurculation	1.3	0.433333	0	https://doi.org/10.1208/s12248-018-0245-2		21	Fig 2	Tenofovir250	Organoplate
Unbiased serch	Kidney	Cell line	ciPTEC-OAT1	Release	miR34a	qRT-PCR	Plates	Monolayer	0.1	3D	Recurculation	2	20	0	https://doi.org/10.1208/s12248-018-0245-2		21	Fig 2	Tenofovir1000	Organoplate
Unbiased serch	Kidney	Cell line	ciPTEC-OAT1	Release	miR192	qRT-PCR	Plates	Monolayer	0.8	3D	Recurculation	0.2	0.25	0	https://doi.org/10.1208/s12248-018-0245-2		21	Fig 2	Tenofovir 15.6	Organoplate
Unbiased serch	Kidney	Cell line	ciPTEC-OAT1	Release	miR192	qRT-PCR	Plates	Monolayer	3.5	3D	Recurculation	2.2	0.628571	0	https://doi.org/10.1208/s12248-018-0245-2		21	Fig 2	Tenofovir250	Organoplate
Unbiased serch	Kidney	Cell line	ciPTEC-OAT1	Release	miR192	qRT-PCR	Plates	Monolayer	0.1	3D	Recurculation	3.6	36	0	https://doi.org/10.1208/s12248-018-0245-2		21	Fig 2	Tenofovir1000	Organoplate
Unbiased serch	Kidney	Cell line	ciPTEC-OAT1	Release	miR21	qRT-PCR	Plates	Monolayer	0.1	3D	Recurculation	0.3	3	0	https://doi.org/10.1208/s12248-018-0245-2		21	Fig 2	Tenofovir 15.6	Organoplate
Unbiased serch	Kidney	Cell line	ciPTEC-OAT1	Release	miR21	qRT-PCR	Plates	Monolayer	1.2	3D	Recurculation	0.7	0.583333	0	https://doi.org/10.1208/s12248-018-0245-2		21	Fig 2	Tenofovir250	Organoplate
Unbiased serch	Kidney	Cell line	ciPTEC-OAT1	Release	miR21	qRT-PCR	Plates	Monolayer	0.1	3D	Recurculation	1	10	0	https://doi.org/10.1208/s12248-018-0245-2		21	Fig 2	Tenofovir1000	Organoplate
Unbiased serch	Kidney	Cell line	ciPTEC-OAT1	Release	miR21	qRT-PCR	Plates	Monolayer	1	3D	Recurculation	0.1	0.1	0	https://doi.org/10.1208/s12248-018-0245-2		21	Fig 2	Tenofovir 15.6	Organoplate
Unbiased serch	Kidney	Cell line	ciPTEC-OAT1	Release	miR21	qRT-PCR	Plates	Monolayer	3	3D	Recurculation	1.7	0.566667	0	https://doi.org/10.1208/s12248-018-0245-2		21	Fig 2	Tenofovir250	Organoplate
Unbiased serch	Kidney	Cell line	ciPTEC-OAT1	Release	miR21	qRT-PCR	Plates	Monolayer	0.1	3D	Recurculation	2.7	27	0	https://doi.org/10.1208/s12248-018-0245-2		21	Fig 2	Tenofovir1000	Organoplate
Unbiased serch	Intestine	Cell line	Caco2	Metabolism	CYP3A4		Plates	Monolayer	3	Filter	Recurculation	6.5	2.16667	1	https://doi.org/10.1007/s10544-016-0143-2		21
Unbiased serch	Liver	Cell line	HepG2	Metabolism	CYP3A4		Plates	Monolayer	0.1	Filter	Recurculation	1	10	0	https://doi.org/10.1007/s10544-016-0143-2		21
Unbiased serch	Liver	Cell line	HepG2	Transport	Fluorecein		Plates	Monolayer	3	Filter	Recurculation	0.5	0.166667	0	https://doi.org/10.1007/s10544-016-0143-2		21
Unbiased serch	Liver	Primary cells	MSC	mRNA	alpha-Fetoprot	qRT-PCR	Plates	Monolayer	2	Glass	Perfusion	9	4.5	1	https://doi.org/10.1186/s13287-016-0371-7		22	Fig 5
Unbiased serch	Liver	Primary cells	MSC	mRNA	Cytokeratin 18	qRT-PCR	Plates	Monolayer	1.9	Glass	Perfusion	6.5	3.42105	0	https://doi.org/10.1186/s13287-016-0371-7		22	Fig 5
Unbiased serch	Liver	Primary cells	MSC	mRNA	HNF4	qRT-PCR	Plates	Monolayer	2.2	Glass	Perfusion	8	3.63636	1	https://doi.org/10.1186/s13287-016-0371-7		22	Fig 5
Unbiased serch	Liver	Primary cells	MSC	mRNA	Tyr amino trans	qRT-PCR	Plates	Monolayer	1.8	Glass	Perfusion	7.7	4.27778	2	https://doi.org/10.1186/s13287-016-0371-7		22	Fig 5
Unbiased serch	Liver	Primary cells	MSC	mRNA	HNF4	qRT-PCR	Plates	Monolayer	1	Glass	Perfusion	1	1	0	https://doi.org/10.1186/s13287-016-0371-7		22	Fig 5	D0
Unbiased serch	Liver	Primary cells	MSC	mRNA	HNF4	qRT-PCR	Plates	Monolayer	1.8	Glass	Perfusion	1.5	0.833333	0	https://doi.org/10.1186/s13287-016-0371-7		22	Fig 5	D14
Unbiased serch	Liver	Primary cells	MSC	mRNA	HNF4	qRT-PCR	Plates	Monolayer	2.3	Glass	Perfusion	6	2.6087	1	https://doi.org/10.1186/s13287-016-0371-7		22	Fig 5	D21
Unbiased serch	Liver	Primary cells	MSC	mRNA	alpha-Fetoprot	qRT-PCR	Plates	Monolayer	1	Glass	Perfusion	1	1	0	https://doi.org/10.1186/s13287-016-0371-7		22	Fig 5	D0
Unbiased serch	Liver	Primary cells	MSC	mRNA	alpha-Fetoprot	qRT-PCR	Plates	Monolayer	1.1	Glass	Perfusion	1.2	1.09091	0	https://doi.org/10.1186/s13287-016-0371-7		22	Fig 5	D14
Unbiased serch	Liver	Primary cells	MSC	mRNA	alpha-Fetoprot	qRT-PCR	Plates	Monolayer	2.6	Glass	Perfusion	8.4	3.23077	1	https://doi.org/10.1186/s13287-016-0371-7		22	Fig 5	D21
Unbiased serch	Liver	Primary cells	MSC	Vecicles	LDL	microscopy	Plates	Monolayer	50	Glass	Perfusion	87.5	1.75	0	https://doi.org/10.1186/s13287-016-0371-7		22	Fig 5	D21
Unbiased serch	Liver	Primary cells	MSC	Small molecule	UREA	microscopy	Plates	Monolayer	4	Glass	Perfusion	11	2.75	3	https://doi.org/10.1186/s13287-016-0371-7		22	Fig 5	D21
Unbiased serch	Intestine	Cell line	Caco2	Metabolism	CYP3A4		Plates	Monolayer	1	3D/2D	Recirculation	4	4	1	https://doi.org/10.1007/s10544-017-0179-y		6	Fig 4
Unbiased serch	Intestine	Cell line	Caco2	Transport	Fluorecein		Plates	Monolayer	7	3D/2D	Recirculation	1	0.142857	1	https://doi.org/10.1007/s10544-017-0179-y		6	Fig 4
Unbiased serch	Intestine	Cell line	Caco2	Transport	Rhodamine 123 In		Plates	Monolayer	1	3D/2D	Recirculation	2.5	2.5	1	https://doi.org/10.1007/s10544-017-0179-y		6	Fig 5
Unbiased serch	Intestine	Cell line	Caco2	Transport	Rhodamine 123 ut		Plates	Monolayer	5.5	3D/2D	Recirculation	2	0.363636	3	https://doi.org/10.1007/s10544-017-0179-y		6	Fig 5
Unbiased serch	Liver	Primary cells	Rat	mRNA	Col I	qRT-PCR	Plates	Monolayer	1	Glass	Perfusion	2.4	2.4	0	https://doi.org/10.1039/c5lc00874c		23
Unbiased serch	Liver	Primary cells	Rat	mRNA	TGFbeta1	qRT-PCR	Plates	Monolayer	1.4	Glass	Perfusion	1.8	1.28571	0	https://doi.org/10.1039/c5lc00874c		23
Unbiased serch	Liver	Primary cells	Rat	mRNA	TIMP	qRT-PCR	Plates	Monolayer	1	Glass	Perfusion	3	3	0	https://doi.org/10.1039/c5lc00874c		23
Unbiased serch	Liver	Primary cells	Rat	mRNA	SMA-alpha	qRT-PCR	Plates	Monolayer	0.8	Glass	Perfusion	1.6	2	0	https://doi.org/10.1039/c5lc00874c		23
Unbiased serch	Fibroblast	Cell line	NIH/3T3	Viability	MTT	Absorbance	Plates	Monolayer	100	PMMA	Perfusion	78	0.78		https://doi.org/10.1016/j.scitotenv.2018.09.217		24	Fig 4	Cu 0 ppm
Unbiased serch	Fibroblast	Cell line	NIH/3T3	Viability	MTT	Absorbance	Plates	Monolayer	45	PMMA	Perfusion	10	0.222222		https://doi.org/10.1016/j.scitotenv.2018.09.217		24	Fig 4	Cu 15 ppm	Lower is better
Unbiased serch	Fibroblast	Cell line	NIH/3T3	Viability	MTT	Absorbance	Plates	Monolayer	100	PMMA	Perfusion	85	0.85		https://doi.org/10.1016/j.scitotenv.2018.09.217		24	Fig 4	Cu 0 ppm
Unbiased serch	Fibroblast	Cell line	NIH/3T3	Viability	MTT	Absorbance	Plates	Monolayer	95	PMMA	Perfusion	15	0.157895		https://doi.org/10.1016/j.scitotenv.2018.09.217		24	Fig 4	Cu 0 ppm	Lower is better
Unbiased serch	Tumour	Cell line	HCC1977	Viability	RealTimeGlo		Plates	Monolayer	28	Hydrogel	Recirculation	65	2.32143	2	https://doi.org/10.1186/s12885-017-3709-3		25	Fig 3	Paxitaxel 0.1
Unbiased serch	Tumour	Cell line	HCC1977	Viability	RealTimeGlo		Plates	Monolayer	41	Hydrogel	Recirculation	10	0.243902	1	https://doi.org/10.1186/s12885-017-3709-3		25	Fig 3	Paxitaxel 1
Unbiased serch	Tumour	Cell line	HCC1977	Viability	RealTimeGlo		Plates	Monolayer	20	Hydrogel	Recirculation	35	1.75		https://doi.org/10.1186/s12885-017-3709-3		25	Fig 3	Paxitaxel 2
Unbiased serch	Tumour	Cell line	HCC1977	Viability	RealTimeGlo		Plates	Monolayer	45	Hydrogel	Recirculation	30	0.666667		https://doi.org/10.1186/s12885-017-3709-3		25	Fig 3	Paxitaxel 5
Unbiased serch	Tumour	Cell line	HCC1977	Viability	RealTimeGlo		Plates	Monolayer	75	Hydrogel	Recirculation	115	1.53333		https://doi.org/10.1186/s12885-017-3709-3		25	Fig 3	Olaparib 0.1
Unbiased serch	Tumour	Cell line	HCC1977	Viability	RealTimeGlo		Plates	Monolayer	70	Hydrogel	Recirculation	60	0.857143		https://doi.org/10.1186/s12885-017-3709-3		25	Fig 3	Olaparib 1
Unbiased serch	Tumour	Cell line	HCC1977	Viability	RealTimeGlo		Plates	Monolayer	75	Hydrogel	Recirculation	70	0.933333		https://doi.org/10.1186/s12885-017-3709-3		25	Fig 3	Olaparib 5
Unbiased serch	Tumour	Cell line	HCC1977	Viability	RealTimeGlo		Plates	Monolayer	70	Hydrogel	Recirculation	90	1.28571		https://doi.org/10.1186/s12885-017-3709-3		25	Fig 3	Olaparib 10
Unbiased serch	Tumour	Cell line	MBA-MB-231	Viability	RealTimeGlo		Plates	Monolayer	110	Hydrogel	Recirculation	120	1.09091		https://doi.org/10.1186/s12885-017-3709-3		25	Fig 3	Cisplatin 2
Unbiased serch	Tumour	Cell line	MBA-MB-231	Viability	RealTimeGlo		Plates	Monolayer	120	Hydrogel	Recirculation	20	0.166667	4	https://doi.org/10.1186/s12885-017-3709-3		25	Fig 3	Cisplatin 5
Unbiased serch	Tumour	Cell line	MBA-MB-231	Viability	RealTimeGlo		Plates	Monolayer	100	Hydrogel	Recirculation	40	0.4	4	https://doi.org/10.1186/s12885-017-3709-3		25	Fig 3	Cisplatin 10
Unbiased serch	Tumour	Cell line	MBA-MB-231	Viability	RealTimeGlo		Plates	Monolayer	80	Hydrogel	Recirculation	30	0.375	4	https://doi.org/10.1186/s12885-017-3709-3		25	Fig 3	Cisplatin 50
Unbiased serch	Tumour	Cell line	MBA-MB-231	Viability	RealTimeGlo		Plates	Monolayer	50	Hydrogel	Recirculation	25	0.5	1	https://doi.org/10.1186/s12885-017-3709-3		25	Fig 3	Cisplatin 100
Unbiased serch	Tumour	Cell line	MBA-MB-231	Viability	RealTimeGlo		Plates	Monolayer	20	Hydrogel	Recirculation	20	1	0	https://doi.org/10.1186/s12885-017-3709-3		25	Fig 3	Cisplatin 150
Unbiased serch	Tumour	Cell line	MBA-MB-453	Viability	RealTimeGlo		Plates	Monolayer	75	Hydrogel	Recirculation	110	1.46667	2	https://doi.org/10.1186/s12885-017-3709-3		25	Fig 3	Cisplatin 2
Unbiased serch	Tumour	Cell line	MBA-MB-453	Viability	RealTimeGlo		Plates	Monolayer	80	Hydrogel	Recirculation	70	0.875	0	https://doi.org/10.1186/s12885-017-3709-3		25	Fig 3	Cisplatin 10
Unbiased serch	Tumour	Cell line	MBA-MB-453	Viability	RealTimeGlo		Plates	Monolayer	60	Hydrogel	Recirculation	55	0.916667	0	https://doi.org/10.1186/s12885-017-3709-3		25	Fig 3	Cisplatin 100
Unbiased serch	Tumour	Cell line	MBA-MB-453	Viability	RealTimeGlo		Plates	Monolayer	10	Hydrogel	Recirculation	25	2.5	0	https://doi.org/10.1186/s12885-017-3709-3		25	Fig 3	Cisplatin 500
Unbiased serch	Tumour	Cell line	HeLa	Cell Density		microscopy	Plates	Monolayer	850	PDMS	Perfusion	800	0.941176	0	https://doi.org/10.1039/c7lc00343a		26	Fig 6	Bioinspired octagon
Unbiased serch	Tumour	Cell line	HeLa	Cell Density		microscopy	Plates	Monolayer	850	PDMS	Perfusion	700	0.823529	1	https://doi.org/10.1039/c7lc00343a		26	Fig 6	Bioinspired hexagon
Unbiased serch	Tumour	Cell line	HeLa	Cell Density		microscopy	Plates	Monolayer	850	PDMS	Perfusion	650	0.764706	1	https://doi.org/10.1039/c7lc00343a		26	Fig 6	Bioinspired sqare
Unbiased serch	Tumour	Cell line	HeLa	Cell Density		microscopy	Plates	Monolayer	850	PDMS	Perfusion	530	0.623529	1	https://doi.org/10.1039/c7lc00343a		26	Fig 6	Bioinspired octagon
Unbiased serch	Tumour	Cell line	HeLa	Shape		microscopy	Plates	Monolayer	700	PDMS	Perfusion	800	1.14286	0	https://doi.org/10.1039/c7lc00343a		26	Fig 6	Bioinspired octagon
Unbiased serch	Brain	Cell line	PC12	Shape		microscopy	Plates	Monolayer	600	PDMS	Perfusion	800	1.33333	0	https://doi.org/10.1039/c7lc00343a		26	Fig 6	Bioinspired octagon
Unbiased serch	Vessel	Primary cells	HUVEC	Shape		microscopy	Plates	Monolayer	1400	PDMS	Perfusion	1600	1.14286	0	https://doi.org/10.1039/c7lc00343a		26	Fig 6	Bioinspired octagon
Unbiased serch	Tumour	Cell line	HeLa	Viability		microscopy	Plates	Monolayer	95	PDMS	Perfusion	98	1.03158	1	https://doi.org/10.1039/c7lc00343a		26	Fig 6	Bioinspired octagon
Unbiased serch	Brain	Cell line	PC12	Viability		microscopy	Plates	Monolayer	90	PDMS	Perfusion	96	1.06667	1	https://doi.org/10.1039/c7lc00343a		26	Fig 6	Bioinspired octagon
Unbiased serch	Vessel	Primary cells	HUVEC	Viability		microscopy	Plates	Monolayer	95	PDMS	Perfusion	97	1.02105	1	https://doi.org/10.1039/c7lc00343a		26	Fig 6	Bioinspired octagon
Unbiased serch	Brain	Cell line	PC12	Alignment		microscopy	Plates	Monolayer	35	PDMS	Perfusion	52	1.48571	2	https://doi.org/10.1039/c7lc00343a		26	Fig 6	Bioinspired octagon 0-30 deg
Unbiased serch	Brain	Cell line	PC12	Alignment		microscopy	Plates	Monolayer	34	PDMS	Perfusion	32	0.941176	0	https://doi.org/10.1039/c7lc00343a		26	Fig 6	Bioinspired octagon 30-60 deg
Unbiased serch	Brain	Cell line	PC12	Alignment		microscopy	Plates	Monolayer	35	PDMS	Perfusion	17	0.485714	1	https://doi.org/10.1039/c7lc00343a		26	Fig 6	Bioinspired octagon 60-90 deg
Unbiased serch	Intestine	Cell line	MDCK	Cell death	Live dead	microscopy	Transwell	Monolayer	0.4	Filter	Perfusion	0.5	1.25		https://doi.org/10.1088/1758-5090/8/1/015021		27	Fig 3
Unbiased serch	Intestine	Cell line	MDCK	Protein	Occludin	microscopy	Transwell	Monolayer	2000000	Filter	Perfusion	23000000	11.5		https://doi.org/10.1088/1758-5090/8/1/015021		27	Fig 5
Unbiased serch	Intestine	Cell line	MDCK	Transport	Fluorecein		Transwell	Monolayer	90	Filter	Perfusion	78	0.866667	1	https://doi.org/10.1088/1758-5090/8/1/015021		27	Fig 5
Unbiased serch	Intestine	Cell line	MDCK	Transport	Rhodamin Dex		Transwell	Monolayer	88	Filter	Perfusion	71	0.806818	1	https://doi.org/10.1088/1758-5090/8/1/015021		27	Fig 5
Unbiased serch	Intestine	Cell line	Caco2	mRNA	Muc2	qRT-PCR	Transwell	Monolayer	1	Filter	Perfusion	22	22	1	https://doi.org/10.1007/s10544-015-9966-5		28	Fig2
Unbiased serch	Intestine	Cell line	Caco2	Adherence	Bacteria	microscopy	Transwell	Monolayer	13	Filter	Perfusion	7	0.538462	1	https://doi.org/10.1007/s10544-015-9966-5		28	Fig 3
Unbiased serch	Intestine	Cell line	Caco2	Protein	Muc2	qRT-PCR	Transwell	Monolayer	3.5	Filter	Perfusion	0.3	0.0857143	1	https://doi.org/10.1007/s10544-015-9966-5		28	Fig 3
Unbiased serch	Intestine	Cell line	Caco2	Protein	Aminopepidase		Transwell	Monolayer	5	Filter	Perfusion	15	3	1	https://doi.org/10.1007/s10544-015-9966-5		28	Fig 4
Unbiased serch	Intestine	Cell line	Caco2	Cell phys	TEER		Transwell	Monolayer	200	Filter	Perfusion	220	1.1	1	https://doi.org/10.1007/s10544-015-9966-5		28	Fig 5
Unbiased serch	Intestine	Cell line	Caco2	Transport	FITC Dex 4k		Transwell	Monolayer	0.9	Filter	Perfusion	0.4	0.444444	1	https://doi.org/10.1007/s10544-015-9966-5		28	Fig 5
Unbiased serch	Intestine	Cell line	Caco2	mRNA	Occludin	qRT-PCR	Transwell	Monolayer	1	Filter	Perfusion	1.8	1.8	1	https://doi.org/10.1007/s10544-015-9966-5		28	Fig 5
Unbiased serch	Vessel	Primary cells	HUVEC	Viability	Live Dead	microscopy	Plates	Monolayer	98	Glass	Perfusion	100	1.02041	1	https://doi.org/10.1016/j.jbiosc.2014.02.006		29	Figure 4
Unbiased serch	Vessel	Primary cells	HUVEC	mRNA	eNOS	qRT-PCR	Plates	Monolayer	100	Glass	Perfusion	80	0.8	0	https://doi.org/10.1016/j.jbiosc.2014.02.006		29	Figure 6	Shear stress 1
Unbiased serch	Vessel	Primary cells	HUVEC	mRNA	eNOS	qRT-PCR	Plates	Monolayer	100	Glass	Perfusion	140	1.4	1	https://doi.org/10.1016/j.jbiosc.2014.02.006		29	Figure 6	Shear stress 5.1
Unbiased serch	Vessel	Primary cells	HUVEC	mRNA	eNOS	qRT-PCR	Plates	Monolayer	100	Glass	Perfusion	160	1.6	1	https://doi.org/10.1016/j.jbiosc.2014.02.006		29	Figure 6	Shear stress 9.5
Unbiased serch	Vessel	Primary cells	HUVEC	mRNA	THBD	qRT-PCR	Plates	Monolayer	100	Glass	Perfusion	350	3.5	0	https://doi.org/10.1016/j.jbiosc.2014.02.006		29	Figure 6	Shear stress 1
Unbiased serch	Vessel	Primary cells	HUVEC	mRNA	THBD	qRT-PCR	Plates	Monolayer	100	Glass	Perfusion	750	7.5	1	https://doi.org/10.1016/j.jbiosc.2014.02.006		29	Figure 6	Shear stress 5.1
Unbiased serch	Vessel	Primary cells	HUVEC	mRNA	THBD	qRT-PCR	Plates	Monolayer	100	Glass	Perfusion	850	8.5	1	https://doi.org/10.1016/j.jbiosc.2014.02.006		29	Figure 6	Shear stress 9.5
Unbiased serch	Immune cells	Cell line	HL60	Viability	Trypan blue	microscopy	Plates	Non adherent	100	Membrane	Perfusion	100	1		https://doi.org/10.1063/1.4804250		30	Figure 4	0 um MMC
Unbiased serch	Immune cells	Cell line	HL60	Viability	Trypan blue	microscopy	Plates	Non adherent	65	Membrane	Perfusion	88	1.35385		https://doi.org/10.1063/1.4804250		30	Figure 4	5 um MMC
Unbiased serch	Immune cells	Cell line	HL60	Viability	Trypan blue	microscopy	Plates	Non adherent	60	Membrane	Perfusion	80	1.33333		https://doi.org/10.1063/1.4804250		30	Figure 4	10 um MMC
Unbiased serch	Immune cells	Cell line	HL60	Viability	Trypan blue	microscopy	Plates	Non adherent	50	Membrane	Perfusion	58	1.16		https://doi.org/10.1063/1.4804250		30	Figure 4	30 um MMC
Unbiased serch	Immune cells	Cell line	HL60	Viability	Trypan blue	microscopy	Plates	Non adherent	45	Membrane	Perfusion	37	0.822222		https://doi.org/10.1063/1.4804250		30	Figure 4	50 um MMC
Unbiased serch	Kidney	Primary cells	Human	Shape		Confocal microscopy	Transwell	Monolayer	9	Membrane	Perfusion	18	2	2	https://doi.org/10.1039/c3ib40049b		31	Figure 2
Unbiased serch	Kidney	Primary cells	Human	Protein	N/K-ATPase	microscopy	Transwell	Monolayer	1	Membrane	Perfusion	3	3	2	https://doi.org/10.1039/c3ib40049b		31	Figure 2
Unbiased serch	Kidney	Primary cells	Human	Protein	AQp1	microscopy	Transwell	Monolayer	1	Membrane	Perfusion	2.3	2.3	2	https://doi.org/10.1039/c3ib40049b		31	Figure 2
Unbiased serch	Kidney	Primary cells	Human	Cell type	Cilliated	microscopy	Transwell	Monolayer	42	Membrane	Perfusion	70	1.66667	1	https://doi.org/10.1039/c3ib40049b		31	Figure 2
Unbiased serch	Kidney	Primary cells	Human	Uptake	Albumin	microscopy	Transwell	Monolayer	1	Membrane	Perfusion	2.2	2.2	1	https://doi.org/10.1039/c3ib40049b		31	Figure 4
Unbiased serch	Kidney	Primary cells	Human	Metabolism	APL		Transwell	Monolayer	300	Membrane	Perfusion	1600	5.33333	2	https://doi.org/10.1039/c3ib40049b		31	Figure 4
Unbiased serch	Kidney	Primary cells	Human	Transport	Glucose		Transwell	Monolayer	3.5	Membrane	Perfusion	9	2.57143	2	https://doi.org/10.1039/c3ib40049b		31	Figure 4
Unbiased serch	Kidney	Primary cells	Human	Release	LDH		Transwell	Monolayer	8	Membrane	Perfusion	1	0.125	1	https://doi.org/10.1039/c3ib40049b		31	Figure 5	Vehicle
Unbiased serch	Kidney	Primary cells	Human	Release	LDH		Transwell	Monolayer	78	Membrane	Perfusion	18	0.230769	2	https://doi.org/10.1039/c3ib40049b		31	Figure 5	Cisplatin
Unbiased serch	Kidney	Primary cells	Human	Release	LDH		Transwell	Monolayer	55	Membrane	Perfusion	1	0.0181818	3	https://doi.org/10.1039/c3ib40049b		31	Figure 5	Cisplatin + inhibitor
Unbiased serch	Kidney	Primary cells	Human	Cell death	TUNEL		Transwell	Monolayer	3	Membrane	Perfusion	2	0.666667	1	https://doi.org/10.1039/c3ib40049b		31	Figure 5	Vehicle
Unbiased serch	Kidney	Primary cells	Human	Cell death	TUNEL		Transwell	Monolayer	14	Membrane	Perfusion	12	0.857143	0	https://doi.org/10.1039/c3ib40049b		31	Figure 5	Cisplatin
Unbiased serch	Kidney	Primary cells	Human	Cell death	TUNEL		Transwell	Monolayer	10	Membrane	Perfusion	2	0.2	1	https://doi.org/10.1039/c3ib40049b		31	Figure 5	Cisplatin + inhibitor
Unbiased serch	Kidney	Primary cells	Human	Transport	Ca2+		Transwell	Monolayer	0.8	Membrane	Perfusion	3	3.75	1	https://doi.org/10.1039/c3ib40049b		31	Figure 7	Control
Unbiased serch	Kidney	Primary cells	Human	Transport	Ca2+		Transwell	Monolayer	9	Membrane	Perfusion	2	0.222222	1	https://doi.org/10.1039/c3ib40049b		31	Figure 7	Verapamil
Unbiased serch	Vessel	Immortalized	Human	Cell Density	Number of cells		Flask	Monolayer	100	Polystyrene	Perfusion	105	1.05		https://doi.org/10.1002/elps.201100691		32	Figure 3	0h
Unbiased serch	Vessel	Immortalized	Human	Cell Density	Number of cells		Flask	Monolayer	1050	Polystyrene	Perfusion	1000	0.952381		https://doi.org/10.1002/elps.201100691		32	Figure 3	140h
Unbiased serch	Liver	Cell line	HepG2/C3A	Proliferation	Number of cells		Petridish	Monolayer	1		Perfusion	1	1	0	https://doi.org/10.1002/bit.23104		33	Figure 3	24 h
Unbiased serch	Liver	Cell line	HepG2/C3A	Proliferation	Number of cells		Petridish	Monolayer	1.6		Perfusion	1.1	0.6875	1	https://doi.org/10.1002/bit.23104		33	Figure 3	48h
Unbiased serch	Liver	Cell line	HepG2/C3A	Proliferation	Number of cells		Petridish	Monolayer	2.6		Perfusion	2	0.769231	1	https://doi.org/10.1002/bit.23104		33	Figure 3	72h
Unbiased serch	Liver	Cell line	HepG2/C3A	Proliferation	Number of cells		Petridish	Monolayer	2.9		Perfusion	2.5	0.862069	1	https://doi.org/10.1002/bit.23104		33	Figure 3	96h
Unbiased serch	Liver	Cell line	HepG2/C3A	Cell death	Caspase 3		Petridish	Monolayer	5300		Perfusion	5600	1.0566	1	https://doi.org/10.1002/bit.23104		33	Figure 4
Unbiased serch	Liver	Cell line	HepG2/C3A	Glutamine Cons	Glucose		Petridish	Monolayer	15		Perfusion	73	4.86667	1	https://doi.org/10.1002/bit.23104		33	Figure 4	48h
Unbiased serch	Liver	Cell line	HepG2/C3A	Glutamine Cons	Glucose		Petridish	Monolayer	25		Perfusion	32	1.28	1	https://doi.org/10.1002/bit.23104		33	Figure 4	72h
Unbiased serch	Liver	Cell line	HepG2/C3A	Glutamine Cons	Glucose		Petridish	Monolayer	20		Perfusion	30	1.5	1	https://doi.org/10.1002/bit.23104		33	Figure 4	96h
Unbiased serch	Liver	Cell line	HepG2/C3A	Glutamine Cons	Glutamine		Petridish	Monolayer	40		Perfusion	220	5.5	1	https://doi.org/10.1002/bit.23104		33	Figure 4	48h
Unbiased serch	Liver	Cell line	HepG2/C3A	Glutamine Cons	Glutamine		Petridish	Monolayer	25		Perfusion	30	1.2	0	https://doi.org/10.1002/bit.23104		33	Figure 4	72h
Unbiased serch	Liver	Cell line	HepG2/C3A	Glutamine Cons	Glutamine		Petridish	Monolayer	25		Perfusion	70	2.8	1	https://doi.org/10.1002/bit.23104		33	Figure 4	96h
Unbiased serch	Liver	Cell line	HepG2/C3A	Release	Albumin		Petridish	Monolayer	76		Perfusion	75	0.986842	0	https://doi.org/10.1002/bit.23104		33	Figure 4	48h
Unbiased serch	Liver	Cell line	HepG2/C3A	Release	Albumin		Petridish	Monolayer	75		Perfusion	120	1.6	0	https://doi.org/10.1002/bit.23104		33	Figure 4	72h
Unbiased serch	Liver	Cell line	HepG2/C3A	Release	Albumin		Petridish	Monolayer	75		Perfusion	75	1	0	https://doi.org/10.1002/bit.23104		33	Figure 4	96h
Unbiased serch	Liver	Cell line	HepG2/C3A	mRNA	CYP3A4		Petridish	Monolayer	100		Perfusion	1078	10.78		https://doi.org/10.1002/bit.23104		33	Table IV
Unbiased serch	Liver	Cell line	HepG2/C3A	mRNA	CYP1A2		Petridish	Monolayer	100		Perfusion	18011	180.11		https://doi.org/10.1002/bit.23104		33	Table IV
Unbiased serch	Liver	Cell line	HepG2/C3A	mRNA	CYP1A1		Petridish	Monolayer	100		Perfusion	16900	169		https://doi.org/10.1002/bit.23104		33	Table IV
Unbiased serch	Liver	Cell line	HepG2/C3A	mRNA	CYP2B6		Petridish	Monolayer	100		Perfusion	182	1.82		https://doi.org/10.1002/bit.23104		33	Table IV
Unbiased serch	Liver	Cell line	HepG2/C3A	mRNA	CYP3A7		Petridish	Monolayer	100		Perfusion	1660	16.6		https://doi.org/10.1002/bit.23104		33	Table IV
Unbiased serch	Liver	Cell line	HepG2/C3A	mRNA	CYP3A5		Petridish	Monolayer	100		Perfusion	795	7.95		https://doi.org/10.1002/bit.23104		33	Table IV
Unbiased serch	Liver	Cell line	HepG2/C3A	mRNA	SULT1A1		Petridish	Monolayer	100		Perfusion	353	3.53		https://doi.org/10.1002/bit.23104		33	Table IV
Unbiased serch	Liver	Cell line	HepG2/C3A	mRNA	SULT1A2		Petridish	Monolayer	100		Perfusion	379	3.79		https://doi.org/10.1002/bit.23104		33	Table IV
Unbiased serch	Liver	Cell line	HepG2/C3A	mRNA	UGT1A		Petridish	Monolayer	100		Perfusion	791	7.91		https://doi.org/10.1002/bit.23104		33	Table IV
Unbiased serch	Liver	Cell line	HepG2/C3A	mRNA	GR		Petridish	Monolayer	100		Perfusion	106	1.06		https://doi.org/10.1002/bit.23104		33	Table IV
Unbiased serch	Liver	Cell line	HepG2/C3A	mRNA	CAR		Petridish	Monolayer	100		Perfusion	71	0.71		https://doi.org/10.1002/bit.23104		33	Table IV
Unbiased serch	Liver	Cell line	HepG2/C3A	mRNA	PXR		Petridish	Monolayer	100		Perfusion	286	2.86		https://doi.org/10.1002/bit.23104		33	Table IV
Unbiased serch	Liver	Cell line	HepG2/C3A	mRNA	AhR		Petridish	Monolayer	100		Perfusion	258	2.58		https://doi.org/10.1002/bit.23104		33	Table IV
Unbiased serch	Liver	Cell line	HepG2/C3A	mRNA	HNF4a		Petridish	Monolayer	100		Perfusion	261	2.61		https://doi.org/10.1002/bit.23104		33	Table IV
Unbiased serch	Liver	Cell line	HepG2/C3A	mRNA	MDR1		Petridish	Monolayer	100		Perfusion	249	2.49		https://doi.org/10.1002/bit.23104		33	Table IV
Unbiased serch	Liver	Cell line	HepG2/C3A	mRNA	MRP2		Petridish	Monolayer	100		Perfusion	293	2.93		https://doi.org/10.1002/bit.23104		33	Table IV
Unbiased serch	Vessel	Primary cells	HUVEC	Viability	Live dead		Well	Monolayer	89	Glass	Perfusion	93	1.04494		https://doi.org/10.1007/s11051-017-3993-5		34	Table 2	24 nm 4.3
Unbiased serch	Vessel	Primary cells	HUVEC	Viability	Live dead		Well	Monolayer	39	Glass	Perfusion	75	1.92308		https://doi.org/10.1007/s11051-017-3993-5		34	Table 2	24 nm 1.3
Unbiased serch	Vessel	Primary cells	HUVEC	Viability	Live dead		Well	Monolayer	69	Glass	Perfusion	97	1.4058		https://doi.org/10.1007/s11051-017-3993-5		34	Table 2	13 nm 4.3
Unbiased serch	Vessel	Primary cells	HUVEC	Viability	Live dead		Well	Monolayer	70	Glass	Perfusion	91	1.3		https://doi.org/10.1007/s11051-017-3993-5		34	Table 2	13 nm 1.3
Unbiased serch	Tumour	Cancer cell line	MX-1	Migration			Boyden	Monolayer	0.1	Glass	Perfusion	3.5	35		https://doi.org/10.3390/bioengineering5020029		35	Figure 2	"50"
Unbiased serch	Stem cells	mouse ESC	ES-D3	mRNA	Myc	Microarrays	Plates		1	Glass	Perfusion	1.95	1.95		https://doi.org/10.1002/stem.2324		36	Figure 2
Unbiased serch	Stem cells	mouse ESC	ES-D3	mRNA	KLF15	Microarrays	Plates		1	Glass	Perfusion	1.8	1.8		https://doi.org/10.1002/stem.2324		36	Figure 2
Unbiased serch	Stem cells	mouse ESC	ES-D3	mRNA	Tbx3	Microarrays	Plates		1	Glass	Perfusion	1.8	1.8		https://doi.org/10.1002/stem.2324		36	Figure 2
Unbiased serch	Stem cells	mouse ESC	ES-D3	mRNA	KLF2	Microarrays	Plates		1	Glass	Perfusion	1.75	1.75		https://doi.org/10.1002/stem.2324		36	Figure 2
Unbiased serch	Stem cells	mouse ESC	ES-D3	mRNA	Sall4	Microarrays	Plates		1	Glass	Perfusion	1.5	1.5		https://doi.org/10.1002/stem.2324		36	Figure 2
Unbiased serch	Stem cells	mouse ESC	ES-D3	mRNA	PCAM4	Microarrays	Plates		1	Glass	Perfusion	1.4	1.4		https://doi.org/10.1002/stem.2324		36	Figure 2
Unbiased serch	Stem cells	mouse ESC	ES-D3	mRNA	Tfcp2L1	Microarrays	Plates		1	Glass	Perfusion	1.4	1.4		https://doi.org/10.1002/stem.2324		36	Figure 2
Unbiased serch	Stem cells	mouse ESC	ES-D3	mRNA	KFL4	Microarrays	Plates		1	Glass	Perfusion	1.3	1.3		https://doi.org/10.1002/stem.2324		36	Figure 2
Unbiased serch	Stem cells	mouse ESC	ES-D3	mRNA	Oct3/4	Microarrays	Plates		1	Glass	Perfusion	1.3	1.3		https://doi.org/10.1002/stem.2324		36	Figure 2
Unbiased serch	Stem cells	mouse ESC	ES-D3	mRNA	Sox2	Microarrays	Plates		1	Glass	Perfusion	1.2	1.2		https://doi.org/10.1002/stem.2324		36	Figure 2
Unbiased serch	Stem cells	mouse ESC	ES-D3	mRNA	Rex1	Microarrays	Plates		1	Glass	Perfusion	1.2	1.2		https://doi.org/10.1002/stem.2324		36	Figure 2
Unbiased serch	Stem cells	mouse ESC	ES-D3	mRNA	Gbx2	Microarrays	Plates		1	Glass	Perfusion	1.15	1.15		https://doi.org/10.1002/stem.2324		36	Figure 2
Unbiased serch	Stem cells	mouse ESC	ES-D3	mRNA	KFL5	Microarrays	Plates		1	Glass	Perfusion	1.1	1.1		https://doi.org/10.1002/stem.2324		36	Figure 2
Unbiased serch	Stem cells	mouse ESC	ES-D3	mRNA	Nanog	Microarrays	Plates		1	Glass	Perfusion	1.05	1.05		https://doi.org/10.1002/stem.2324		36	Figure 2
Unbiased serch	Stem cells	mouse ESC	ES-D3	mRNA	T	Microarrays	Plates		1	Glass	Perfusion	0.8	0.8		https://doi.org/10.1002/stem.2324		36	Figure 2
Unbiased serch	Stem cells	mouse ESC	ES-D3	mRNA	EOMES	Microarrays	Plates		1	Glass	Perfusion	0.75	0.75		https://doi.org/10.1002/stem.2324		36	Figure 2
Unbiased serch	Stem cells	mouse ESC	ES-D3	mRNA	Dnmt3b	Microarrays	Plates		1	Glass	Perfusion	0.7	0.7		https://doi.org/10.1002/stem.2324		36	Figure 2
Unbiased serch	Stem cells	mouse ESC	ES-D3	mRNA	Nestin	Microarrays	Plates		1	Glass	Perfusion	0.6	0.6		https://doi.org/10.1002/stem.2324		36	Figure 2
Unbiased serch	Stem cells	mouse ESC	ES-D3	mRNA	Claudin	Microarrays	Plates		1	Glass	Perfusion	0.45	0.45		https://doi.org/10.1002/stem.2324		36	Figure 2
Unbiased serch	Stem cells	mouse ESC	ES-D3	mRNA	Lifr	Microarrays	Plates		1	Glass	Perfusion	1.6	1.6		https://doi.org/10.1002/stem.2324		36	Figure 4
Unbiased serch	Stem cells	mouse ESC	ES-D3	mRNA	CNTF	Microarrays	Plates		1	Glass	Perfusion	1.4	1.4		https://doi.org/10.1002/stem.2324		36	Figure 4
Unbiased serch	Stem cells	mouse ESC	ES-D3	mRNA	LIF	Microarrays	Plates		1	Glass	Perfusion	1.3	1.3		https://doi.org/10.1002/stem.2324		36	Figure 4
Unbiased serch	Stem cells	mouse ESC	ES-D3	mRNA	OSM	Microarrays	Plates		1	Glass	Perfusion	1.1	1.1		https://doi.org/10.1002/stem.2324		36	Figure 4
Unbiased serch	Stem cells	mouse ESC	ES-D3	mRNA	gp130	Microarrays	Plates		1	Glass	Perfusion	1.05	1.05		https://doi.org/10.1002/stem.2324		36	Figure 4
Unbiased serch	Stem cells	mouse ESC	ES-D3	mRNA	IL-6	Microarrays	Plates		1	Glass	Perfusion	1	1		https://doi.org/10.1002/stem.2324		36	Figure 4
Unbiased serch	Stem cells	mouse ESC	ES-D3	mRNA	IL-10	Microarrays	Plates		1	Glass	Perfusion	1	1		https://doi.org/10.1002/stem.2324		36	Figure 4
Unbiased serch	Stem cells	mouse ESC	ES-D3	mRNA	CT1	Microarrays	Plates		1	Glass	Perfusion	1	1		https://doi.org/10.1002/stem.2324		36	Figure 4
Unbiased serch	Stem cells	mouse ESC	ES-D3	mRNA	BMP4	Microarrays	Plates		1	Glass	Perfusion	2.3	2.3		https://doi.org/10.1002/stem.2324		36	Figure 4
Unbiased serch	Stem cells	mouse ESC	ES-D3	mRNA	LEFTY2	Microarrays	Plates		1	Glass	Perfusion	4	4		https://doi.org/10.1002/stem.2324		36	Figure 4
Unbiased serch	Stem cells	mouse ESC	ES-D3	mRNA	LEFTY1	Microarrays	Plates		1	Glass	Perfusion	2	2		https://doi.org/10.1002/stem.2324		36	Figure 4
Unbiased serch	Stem cells	mouse ESC	ES-D3	mRNA	TGFbi	Microarrays	Plates		1	Glass	Perfusion	2	2		https://doi.org/10.1002/stem.2324		36	Figure 4
Unbiased serch	Stem cells	mouse ESC	ES-D3	mRNA	Nodal	Microarrays	Plates		1	Glass	Perfusion	1.6	1.6		https://doi.org/10.1002/stem.2324		36	Figure 4
Unbiased serch	Stem cells	mouse ESC	ES-D3	mRNA	TGFb2	Microarrays	Plates		1	Glass	Perfusion	1.4	1.4		https://doi.org/10.1002/stem.2324		36	Figure 4
Unbiased serch	Stem cells	mouse ESC	ES-D3	mRNA	INHBA	Microarrays	Plates		1	Glass	Perfusion	1	1		https://doi.org/10.1002/stem.2324		36	Figure 4
Unbiased serch	Stem cells	mouse ESC	ES-D3	mRNA	FGF2	Microarrays	Plates		1	Glass	Perfusion	1	1		https://doi.org/10.1002/stem.2324		36	Figure 4
Unbiased serch	Stem cells	mouse ESC	ES-D3	mRNA	Wnt3a	Microarrays	Plates		1	Glass	Perfusion	1	1		https://doi.org/10.1002/stem.2324		36	Figure 4
Unbiased serch	Stem cells	mouse ESC	ES-D3	mRNA	FGF4	Microarrays	Plates		1	Glass	Perfusion	1	1		https://doi.org/10.1002/stem.2324		36	Figure 4
Unbiased serch	Stem cells	mouse ESC	ES-D3	mRNA	TGFb1	Microarrays	Plates		1	Glass	Perfusion	1	1		https://doi.org/10.1002/stem.2324		36	Figure 4
Unbiased serch	Stem cells	mouse ESC	ES-D3	mRNA	FGF11	Microarrays	Plates		1	Glass	Perfusion	0.6	0.6		https://doi.org/10.1002/stem.2324		36	Figure 4
Unbiased serch	Stem cells	mouse ESC	ES-D3	mRNA	VEGF	Microarrays	Plates		1	Glass	Perfusion	0.5	0.5		https://doi.org/10.1002/stem.2324		36	Figure 4
Unbiased serch	Stem cells	mouse ESC	ES-D3	mRNA	FGF15	Microarrays	Plates		1	Glass	Perfusion	0.5	0.5		https://doi.org/10.1002/stem.2324		36	Figure 4
Unbiased serch	Liver	Cell line	HepG2	Viability	Live dead/MTT	microscopy	Plates	Monolayer	100	Glass	Perfusion	100	1		https://doi.org/10.1080/15287394.2015.1068650		37	Figure 5	0
Unbiased serch	Liver	Cell line	HepG2	Viability	Live dead/MTT	microscopy	Plates	Monolayer	82	Glass	Perfusion	81	0.987805		https://doi.org/10.1080/15287394.2015.1068650		37	Figure 5	10
Unbiased serch	Liver	Cell line	HepG2	Viability	Live dead/MTT	microscopy	Plates	Monolayer	68	Glass	Perfusion	63	0.926471		https://doi.org/10.1080/15287394.2015.1068650		37	Figure 5	15
Unbiased serch	Liver	Cell line	HepG2	Viability	Live dead/MTT	microscopy	Plates	Monolayer	60	Glass	Perfusion	50	0.833333		https://doi.org/10.1080/15287394.2015.1068650		37	Figure 5	20
Unbiased serch	Liver	Cell line	HepG2	Viability	Live dead/MTT	microscopy	Plates	Monolayer	67	Glass	Perfusion	37	0.552239		https://doi.org/10.1080/15287394.2015.1068650		37	Figure 5	25
Unbiased serch	Liver	Cell line	HepG2	Viability	Live dead/MTT	microscopy	Plates	Monolayer	50	Glass	Perfusion	35	0.7		https://doi.org/10.1080/15287394.2015.1068650		37	Figure 5	30
Unbiased serch	Liver	Cell line	HepG2	Viability	Live dead/MTT	microscopy	Plates	Monolayer	50	Glass	Perfusion	28	0.56		https://doi.org/10.1080/15287394.2015.1068650		37	Figure 5	35
Unbiased serch	Liver	Cell line	HepG2	Viability	Live dead/MTT	microscopy	Plates	Monolayer	45	Glass	Perfusion	20	0.444444		https://doi.org/10.1080/15287394.2015.1068650		37	Figure 5	40
Unbiased serch	Prostate	Cancer cell line	PC3	Viability	Live dead/MTT	microscopy	Plates	Monolayer	100	Glass?	Perfusion	100	1		https://doi.org/10.4062/biomolther.2014.078		38	Figure 5	0	Trail 0
Unbiased serch	Prostate	Cancer cell line	PC3	Viability	Live dead/MTT	microscopy	Plates	Monolayer	85	Glass?	Perfusion	90	1.05882		https://doi.org/10.4062/biomolther.2014.078		38	Figure 5	10	Trail 0
Unbiased serch	Prostate	Cancer cell line	PC3	Viability	Live dead/MTT	microscopy	Plates	Monolayer	45	Glass?	Perfusion	40	0.888889		https://doi.org/10.4062/biomolther.2014.078		38	Figure 5	30	Trail 0
Unbiased serch	Prostate	Cancer cell line	PC3	Viability	Live dead/MTT	microscopy	Plates	Monolayer	35	Glass?	Perfusion	45	1.28571		https://doi.org/10.4062/biomolther.2014.078		38	Figure 5	40	Trail 0
Unbiased serch	Prostate	Cancer cell line	PC3	Viability	Live dead/MTT	microscopy	Plates	Monolayer	100	Glass?	Perfusion	100	1		https://doi.org/10.4062/biomolther.2014.078		38	Figure 5	0	Trail 5.7
Unbiased serch	Prostate	Cancer cell line	PC3	Viability	Live dead/MTT	microscopy	Plates	Monolayer	70	Glass?	Perfusion	80	1.14286		https://doi.org/10.4062/biomolther.2014.078		38	Figure 5	10	Trail 5.7
Unbiased serch	Prostate	Cancer cell line	PC3	Viability	Live dead/MTT	microscopy	Plates	Monolayer	45	Glass?	Perfusion	40	0.888889		https://doi.org/10.4062/biomolther.2014.078		38	Figure 5	30	Trail 5.7
Unbiased serch	Prostate	Cancer cell line	PC3	Viability	Live dead/MTT	microscopy	Plates	Monolayer	35	Glass?	Perfusion	45	1.28571		https://doi.org/10.4062/biomolther.2014.078		38	Figure 5	40	Trail 5.7
Unbiased serch	Prostate	Cancer cell line	PC3	Viability	Live dead/MTT	microscopy	Plates	Monolayer	70	Glass?	Perfusion	85	1.21429		https://doi.org/10.4062/biomolther.2014.078		38	Figure 5	0	Trail 14.3
Unbiased serch	Prostate	Cancer cell line	PC3	Viability	Live dead/MTT	microscopy	Plates	Monolayer	60	Glass?	Perfusion	65	1.08333		https://doi.org/10.4062/biomolther.2014.078		38	Figure 5	10	Trail 14.3
Unbiased serch	Prostate	Cancer cell line	PC3	Viability	Live dead/MTT	microscopy	Plates	Monolayer	40	Glass?	Perfusion	20	0.5		https://doi.org/10.4062/biomolther.2014.078		38	Figure 5	30	Trail 14.3
Unbiased serch	Prostate	Cancer cell line	PC3	Viability	Live dead/MTT	microscopy	Plates	Monolayer	35	Glass?	Perfusion	30	0.857143		https://doi.org/10.4062/biomolther.2014.078		38	Figure 5	40	Trail 14.3
Unbiased serch	Prostate	Cancer cell line	PC3	Viability	Live dead/MTT	microscopy	Plates	Monolayer	70	Glass?	Perfusion	80	1.14286		https://doi.org/10.4062/biomolther.2014.078		38	Figure 5	0	Trail 20
Unbiased serch	Prostate	Cancer cell line	PC3	Viability	Live dead/MTT	microscopy	Plates	Monolayer	60	Glass?	Perfusion	70	1.16667		https://doi.org/10.4062/biomolther.2014.078		38	Figure 5	10	Trail 20
Unbiased serch	Prostate	Cancer cell line	PC3	Viability	Live dead/MTT	microscopy	Plates	Monolayer	40	Glass?	Perfusion	20	0.5		https://doi.org/10.4062/biomolther.2014.078		38	Figure 5	30	Trail 20
Unbiased serch	Prostate	Cancer cell line	PC3	Viability	Live dead/MTT	microscopy	Plates	Monolayer	20	Glass?	Perfusion	10	0.5		https://doi.org/10.4062/biomolther.2014.078		38	Figure 5	40	Trail 20
Unbiased serch	Prostate	Cancer cell line	PC3	Cell phys			Plates	Monolayer	27	Glass?	Perfusion	26	0.962963		https://doi.org/10.4062/biomolther.2014.078		38	Table 1	0
Unbiased serch	Prostate	Cancer cell line	PC3	Cell phys			Plates	Monolayer	20	Glass?	Perfusion	25	1.25		https://doi.org/10.4062/biomolther.2014.078		38	Table 1	5.7
Unbiased serch	Prostate	Cancer cell line	PC3	Cell phys			Plates	Monolayer	14.5	Glass?	Perfusion	22	1.51724		https://doi.org/10.4062/biomolther.2014.078		38	Table 1	14.1
Unbiased serch	Prostate	Cancer cell line	PC3	Cell phys			Plates	Monolayer	12	Glass?	Perfusion	18	1.5		https://doi.org/10.4062/biomolther.2014.078		38	Table 1	20
Unbiased serch	Bone/Cart	Primary cells	Rabbit	Proliferation	Rhodamine 123/PI	microscopy	Well	Monolayer	1.25	Glass	Perfusion	1.2	0.96		https://doi.org/10.1089/ten.tec.2009.0682		39	Figure 6	IGF-1	0
Unbiased serch	Bone/Cart	Primary cells	Rabbit	Proliferation	Rhodamine 123/PI	microscopy	Well	Monolayer	1.2	Glass	Perfusion	1.25	1.04167		https://doi.org/10.1089/ten.tec.2009.0682		39	Figure 6	IGF-1	14.28
Unbiased serch	Bone/Cart	Primary cells	Rabbit	Proliferation	Rhodamine 123/PI	microscopy	Well	Monolayer	1.4	Glass	Perfusion	1.3	0.928571		https://doi.org/10.1089/ten.tec.2009.0682		39	Figure 6	IGF-1	28.57
Unbiased serch	Bone/Cart	Primary cells	Rabbit	Proliferation	Rhodamine 123/PI	microscopy	Well	Monolayer	1.8	Glass	Perfusion	1.75	0.972222		https://doi.org/10.1089/ten.tec.2009.0682		39	Figure 6	IGF-1	42.85
Unbiased serch	Bone/Cart	Primary cells	Rabbit	Proliferation	Rhodamine 123/PI	microscopy	Well	Monolayer	2.4	Glass	Perfusion	2.4	1		https://doi.org/10.1089/ten.tec.2009.0682		39	Figure 6	IGF-1	57.14
Unbiased serch	Bone/Cart	Primary cells	Rabbit	Proliferation	Rhodamine 123/PI	microscopy	Well	Monolayer	2.3	Glass	Perfusion	2.25	0.978261		https://doi.org/10.1089/ten.tec.2009.0682		39	Figure 6	IGF-1	71.43
Unbiased serch	Bone/Cart	Primary cells	Rabbit	Proliferation	Rhodamine 123/PI	microscopy	Well	Monolayer	2.5	Glass	Perfusion	2.5	1		https://doi.org/10.1089/ten.tec.2009.0682		39	Figure 6	IGF-1	85.7
Unbiased serch	Bone/Cart	Primary cells	Rabbit	Proliferation	Rhodamine 123/PI	microscopy	Well	Monolayer	2.4	Glass	Perfusion	2.3	0.958333		https://doi.org/10.1089/ten.tec.2009.0682		39	Figure 6	IGF-1	100
Unbiased serch	Bone/Cart	Primary cells	Rabbit	Proliferation	Rhodamine 123/PI	microscopy	Well	Monolayer	1.4	Glass	Perfusion	1.3	0.928571		https://doi.org/10.1089/ten.tec.2009.0682		39	Figure 6	bFGF	0
Unbiased serch	Bone/Cart	Primary cells	Rabbit	Proliferation	Rhodamine 123/PI	microscopy	Well	Monolayer	2.8	Glass	Perfusion	2.75	0.982143		https://doi.org/10.1089/ten.tec.2009.0682		39	Figure 6	bFGF	1.428
Unbiased serch	Bone/Cart	Primary cells	Rabbit	Proliferation	Rhodamine 123/PI	microscopy	Well	Monolayer	3.3	Glass	Perfusion	3.25	0.984848		https://doi.org/10.1089/ten.tec.2009.0682		39	Figure 6	bFGF	2.857
Unbiased serch	Bone/Cart	Primary cells	Rabbit	Proliferation	Rhodamine 123/PI	microscopy	Well	Monolayer	3.45	Glass	Perfusion	3.4	0.985507		https://doi.org/10.1089/ten.tec.2009.0682		39	Figure 6	bFGF	4.285
Unbiased serch	Bone/Cart	Primary cells	Rabbit	Proliferation	Rhodamine 123/PI	microscopy	Well	Monolayer	3.9	Glass	Perfusion	3.8	0.974359		https://doi.org/10.1089/ten.tec.2009.0682		39	Figure 6	bFGF	5.714
Unbiased serch	Bone/Cart	Primary cells	Rabbit	Proliferation	Rhodamine 123/PI	microscopy	Well	Monolayer	3.85	Glass	Perfusion	3.75	0.974026		https://doi.org/10.1089/ten.tec.2009.0682		39	Figure 6	bFGF	7.143
Unbiased serch	Bone/Cart	Primary cells	Rabbit	Proliferation	Rhodamine 123/PI	microscopy	Well	Monolayer	3.15	Glass	Perfusion	3.2	1.01587		https://doi.org/10.1089/ten.tec.2009.0682		39	Figure 6	bFGF	8.57
Unbiased serch	Bone/Cart	Primary cells	Rabbit	Proliferation	Rhodamine 123/PI	microscopy	Well	Monolayer	2.7	Glass	Perfusion	2.7	1		https://doi.org/10.1089/ten.tec.2009.0682		39	Figure 6	Mix	10
Unbiased serch	Bone/Cart	Primary cells	Rabbit	Proliferation	Rhodamine 123/PI	microscopy	Well	Monolayer	2.4	Glass	Perfusion	2.4	1		https://doi.org/10.1089/ten.tec.2009.0682		39	Figure 6	Mix	1
Unbiased serch	Bone/Cart	Primary cells	Rabbit	Proliferation	Rhodamine 123/PI	microscopy	Well	Monolayer	3.2	Glass	Perfusion	3.15	0.984375		https://doi.org/10.1089/ten.tec.2009.0682		39	Figure 6	Mix	2
Unbiased serch	Bone/Cart	Primary cells	Rabbit	Proliferation	Rhodamine 123/PI	microscopy	Well	Monolayer	3.2	Glass	Perfusion	3.2	1		https://doi.org/10.1089/ten.tec.2009.0682		39	Figure 6	Mix	3
Unbiased serch	Bone/Cart	Primary cells	Rabbit	Proliferation	Rhodamine 123/PI	microscopy	Well	Monolayer	4	Glass	Perfusion	3.8	0.95		https://doi.org/10.1089/ten.tec.2009.0682		39	Figure 6	Mix	4
Unbiased serch	Bone/Cart	Primary cells	Rabbit	Proliferation	Rhodamine 123/PI	microscopy	Well	Monolayer	3.8	Glass	Perfusion	4	1.05263		https://doi.org/10.1089/ten.tec.2009.0682		39	Figure 6	Mix	5
Unbiased serch	Bone/Cart	Primary cells	Rabbit	Proliferation	Rhodamine 123/PI	microscopy	Well	Monolayer	4.25	Glass	Perfusion	4.1	0.964706		https://doi.org/10.1089/ten.tec.2009.0682		39	Figure 6	Mix	6
Unbiased serch	Bone/Cart	Primary cells	Rabbit	Proliferation	Rhodamine 123/PI	microscopy	Well	Monolayer	4.9	Glass	Perfusion	4.75	0.969388		https://doi.org/10.1089/ten.tec.2009.0682		39	Figure 6	Mix	7
Unbiased serch	Bone/Cart	Primary cells	Rabbit	Proliferation	Rhodamine 123/PI	microscopy	Well	Monolayer	2.2	Glass	Perfusion	2.1	0.954545		https://doi.org/10.1089/ten.tec.2009.0683		39	Figure 8	Mix	8
Unbiased serch	Intestine	Cell line	Caco2	Transport	Lucifer yellow	plate reader	Transwell	Monolayer	8	Filter	Perfusion	5	0.625		https://doi.org/10.2116/analsci.25.1403		40	Figure 6		Ly
Unbiased serch	Intestine	Cell line	Caco2	Transport	CPA	plate reader	Transwell	Monolayer	40	Filter	Perfusion	39	0.975		https://doi.org/10.2116/analsci.25.1403		40	Figure 6		Ly
Unbiased serch	Liver	Primary cells	Human	Metabolism	imipramine	LCMS/MS	Well	Monolayer	100	Polystyrene	Perfusion	100	1		https://doi.org/10.1016/j.bcp.2009.05.013		41	Figure 6	0h
Unbiased serch	Liver	Primary cells	Human	Metabolism	imipramine	LCMS/MS	Well	Monolayer	98	Polystyrene	Perfusion	98	1		https://doi.org/10.1016/j.bcp.2009.05.013		41	Figure 6	1h
Unbiased serch	Liver	Primary cells	Human	Metabolism	imipramine	LCMS/MS	Well	Monolayer	98	Polystyrene	Perfusion	95	0.969388		https://doi.org/10.1016/j.bcp.2009.05.013		41	Figure 6	2h
Unbiased serch	Liver	Primary cells	Human	Metabolism	imipramine	LCMS/MS	Well	Monolayer	95	Polystyrene	Perfusion	91	0.957895		https://doi.org/10.1016/j.bcp.2009.05.013		41	Figure 6	3h
Unbiased serch	Liver	Primary cells	Human	Metabolism	imipramine	LCMS/MS	Well	Monolayer	110	Polystyrene	Perfusion	93	0.845455		https://doi.org/10.1016/j.bcp.2009.05.013		41	Figure 6	22h
Unbiased serch	Liver	Primary cells	Human	Metabolism	sildinafil	LCMS/MS	Well	Monolayer	100	Polystyrene	Perfusion	100	1		https://doi.org/10.1016/j.bcp.2009.05.013		41	Figure 6	0h
Unbiased serch	Liver	Primary cells	Human	Metabolism	sildinafil	LCMS/MS	Well	Monolayer	87	Polystyrene	Perfusion	84	0.965517		https://doi.org/10.1016/j.bcp.2009.05.013		41	Figure 6	1h
Unbiased serch	Liver	Primary cells	Human	Metabolism	sildinafil	LCMS/MS	Well	Monolayer	83	Polystyrene	Perfusion	90	1.08434		https://doi.org/10.1016/j.bcp.2009.05.013		41	Figure 6	2h
Unbiased serch	Liver	Primary cells	Human	Metabolism	sildinafil	LCMS/MS	Well	Monolayer	82	Polystyrene	Perfusion	59	0.719512		https://doi.org/10.1016/j.bcp.2009.05.013		41	Figure 6	3h
Unbiased serch	Liver	Primary cells	Human	Metabolism	sildinafil	LCMS/MS	Well	Monolayer	28	Polystyrene	Perfusion	30	1.07143		https://doi.org/10.1016/j.bcp.2009.05.013		41	Figure 6	22h
Unbiased serch	Liver	Primary cells	Human	Metabolism	carbamazepine	LCMS/MS	Well	Monolayer	100	Polystyrene	Perfusion	100	1		https://doi.org/10.1016/j.bcp.2009.05.013		41	Figure 6	0h
Unbiased serch	Liver	Primary cells	Human	Metabolism	carbamazepine	LCMS/MS	Well	Monolayer	55	Polystyrene	Perfusion	62	1.12727		https://doi.org/10.1016/j.bcp.2009.05.013		41	Figure 6	1h
Unbiased serch	Liver	Primary cells	Human	Metabolism	carbamazepine	LCMS/MS	Well	Monolayer	45	Polystyrene	Perfusion	50	1.11111		https://doi.org/10.1016/j.bcp.2009.05.013		41	Figure 6	2h
Unbiased serch	Liver	Primary cells	Human	Metabolism	carbamazepine	LCMS/MS	Well	Monolayer	32	Polystyrene	Perfusion	35	1.09375		https://doi.org/10.1016/j.bcp.2009.05.013		41	Figure 6	3h
Unbiased serch	Liver	Primary cells	Human	Metabolism	carbamazepine	LCMS/MS	Well	Monolayer	4	Polystyrene	Perfusion	8	2		https://doi.org/10.1016/j.bcp.2009.05.013		41	Figure 6	22h
Unbiased serch	Liver	Primary cells	Human	Cell phys	Buspirone	LCMS/MS	Well	Monolayer	10	Polystyrene	Perfusion	14.4	1.44		https://doi.org/10.1016/j.bcp.2009.05.013		41	Table 2
Unbiased serch	Liver	Primary cells	Human	Cell phys	Imipridamine	LCMS/MS	Well	Monolayer	14.6	Polystyrene	Perfusion	20.7	1.41781		https://doi.org/10.1016/j.bcp.2009.05.013		41	Table 2
Unbiased serch	Liver	Primary cells	Human	Cell phys	Timolol	LCMS/MS	Well	Monolayer	3.5	Polystyrene	Perfusion	1.6	0.457143		https://doi.org/10.1016/j.bcp.2009.05.013		41	Table 2
Unbiased serch	Liver	Primary cells	Human	Cell phys	Sildenafil	LCMS/MS	Well	Monolayer	5.4	Polystyrene	Perfusion	5.4	1		https://doi.org/10.1016/j.bcp.2009.05.013		41	Table 2
Unbiased serch	Liver	Primary cells	Human	Cell phys	carbamazepine	LCMS/MS	Well	Monolayer	1	Polystyrene	Perfusion	1	1		https://doi.org/10.1016/j.bcp.2009.05.013		41	Table 2
Unbiased serch	Liver	Primary cells	Human	Cell phys	Caffein	LCMS/MS	Well	Monolayer	1	Polystyrene	Perfusion	1	1		https://doi.org/10.1016/j.bcp.2009.05.013		41	Table 2
Unbiased serch	Liver	Primary cells	Human	Cell phys	Buspirone	LCMS/MS	Well	Monolayer	0.353357	Polystyrene	Perfusion	0.508834	1.44		https://doi.org/10.1016/j.bcp.2009.05.013		41	Table 2	Relative in vivo data
Unbiased serch	Liver	Primary cells	Human	Cell phys	Imipridamine	LCMS/MS	Well	Monolayer	1.12308	Polystyrene	Perfusion	1.59231	1.41781		https://doi.org/10.1016/j.bcp.2009.05.013		41	Table 2	Relative in vivo data
Unbiased serch	Liver	Primary cells	Human	Cell phys	Timolol	LCMS/MS	Well	Monolayer	0.454545	Polystyrene	Perfusion	0.207792	0.457143		https://doi.org/10.1016/j.bcp.2009.05.013		41	Table 2	Relative in vivo data
Unbiased serch	Liver	Primary cells	Human	Cell phys	Sildenafil	LCMS/MS	Well	Monolayer	0.9	Polystyrene	Perfusion	0.9	1		https://doi.org/10.1016/j.bcp.2009.05.013		41	Table 2	Relative in vivo data
Unbiased serch	Liver	Primary cells	Human	Cell phys	carbamazepine	LCMS/MS	Well	Monolayer	0.769231	Polystyrene	Perfusion	0.769231	1		https://doi.org/10.1016/j.bcp.2009.05.013		41	Table 2	Relative in vivo data
Unbiased serch	Liver	Primary cells	Human	Cell phys	Caffein	LCMS/MS	Well	Monolayer	0.714286	Polystyrene	Perfusion	0.714286	1		https://doi.org/10.1016/j.bcp.2009.05.013		41	Table 2	Relative in vivo data
Unbiased serch	Liver	MSC differentiation	Human	Cell Density		microscopy	Well	Monolayer	250	Glass	Perfusion	250	1		https://doi.org/10.1002/biot.200700152		42	Figure 3	0d
Unbiased serch	Liver	MSC differentiation	Human	Cell Density		microscopy	Well	Monolayer	730	Glass	Perfusion	450	0.616438		https://doi.org/10.1002/biot.200700152		42	Figure 3	14d
Unbiased serch	Liver	MSC differentiation	Human	Cell Density		microscopy	Well	Monolayer	680	Glass	Perfusion	380	0.558824		https://doi.org/10.1002/biot.200700152		42	Figure 3	28d
Unbiased serch	Liver	MSC differentiation	Human	Uptake	%DiL-LDL uptake	microscopy	Well	Monolayer	22	Glass	Perfusion	78	3.54545		https://doi.org/10.1002/biot.200700152		42	Figure 3	28d
	Adipose tissue	Primary cells	Human	Uptake	lipid droplet size	microscopy	Well	Monolayer	87	Filter	Perfusion	82	0.942529		https://doi.org/10.1038/s41598-019-41338-3		43	Figure 2	Monculture -lps
	Adipose tissue	Primary cells	Human	Uptake	lipid droplet size	microscopy	Well	Monolayer	70	Filter	Perfusion	82	1.17143		https://doi.org/10.1038/s41598-019-41338-3		43	Figure 2	Monculture -+lps
	Adipose tissue	Primary cells	Human	Uptake	lipid droplet size	microscopy	Well	Monolayer	115	Filter	Perfusion	115	1		https://doi.org/10.1038/s41598-019-41338-3		43	Figure 2	conculture -lps
	Adipose tissue	Primary cells	Human	Uptake	lipid droplet size	microscopy	Well	Monolayer	98	Filter	Perfusion	103	1.05102		https://doi.org/10.1038/s41598-019-41338-3		43	Figure 2	conculture+-lps
	Adipose tissue	Primary cells	Human	Release	IL1b		Well	Monolayer	1	Filter	Perfusion	1	1		https://doi.org/10.1038/s41598-019-41338-3		43	Figure 5	-LPA
	Adipose tissue	Primary cells	Human	Release	IL1b		Well	Monolayer	1	Filter	Perfusion	1.1	1.1		https://doi.org/10.1038/s41598-019-41338-3		43	Figure 5	+LPA
	Adipose tissue	Primary cells	Human	Release	IL-6		Well	Monolayer	0.1	Filter	Perfusion	0.1	1		https://doi.org/10.1038/s41598-019-41338-3		43	Figure 5	-LPA
	Adipose tissue	Primary cells	Human	Release	IL-6		Well	Monolayer	5	Filter	Perfusion	5	1		https://doi.org/10.1038/s41598-019-41338-3		43	Figure 5	+LPA
	Adipose tissue	Primary cells	Human	Release	TNFa		Well	Monolayer	2	Filter	Perfusion	2	1		https://doi.org/10.1038/s41598-019-41338-3		43	Figure 5	-LPA
	Adipose tissue	Primary cells	Human	Release	TNFa		Well	Monolayer	2	Filter	Perfusion	3	1.5		https://doi.org/10.1038/s41598-019-41338-3		43	Figure 5	+LPA
	Immune cells	Primary cells	Human	Cell Density	B-cells	FACS	Well	Suspension	4	Supension	Perfusion	4	1		https://doi.org/10.1038/s41598-019-41338-3		43	Figure 4	PBMC
	Immune cells	Primary cells	Human	Cell Density	DC	FACS	Well	Suspension	1	Supension	Perfusion	1	1		https://doi.org/10.1038/s41598-019-41338-3		43	Figure 4	PBMC
	Immune cells	Primary cells	Human	Cell Density	NK	FACS	Well	Suspension	2	Supension	Perfusion	2	1		https://doi.org/10.1038/s41598-019-41338-3		43	Figure 4	PBMC
	Immune cells	Primary cells	Human	Cell Density	T-cells	FACS	Well	Suspension	41	Supension	Perfusion	45	1.09756		https://doi.org/10.1038/s41598-019-41338-3		43	Figure 4	PBMC
	Immune cells	Primary cells	Human	Cell Density	NKT	FACS	Well	Suspension	1	Supension	Perfusion	1	1		https://doi.org/10.1038/s41598-019-41338-3		43	Figure 4	PBMC
	Immune cells	Primary cells	Human	Cell Density	Mono	FACS	Well	Suspension	10	Supension	Perfusion	4	0.4		https://doi.org/10.1038/s41598-019-41338-3		43	Figure 4	PBMC
	Immune cells	Primary cells	Human	Cell Density	B-cells	FACS	Well	Suspension	4	Supension	Perfusion	5	1.25		https://doi.org/10.1038/s41598-019-41338-3		43	Figure 4	PBMC+LPA
	Immune cells	Primary cells	Human	Cell Density	DC	FACS	Well	Suspension	1.5	Supension	Perfusion	1	0.666667		https://doi.org/10.1038/s41598-019-41338-3		43	Figure 4	PBMC+LPA
	Immune cells	Primary cells	Human	Cell Density	NK	FACS	Well	Suspension	3	Supension	Perfusion	2.5	0.833333		https://doi.org/10.1038/s41598-019-41338-3		43	Figure 4	PBMC+LPA
	Immune cells	Primary cells	Human	Cell Density	T-cells	FACS	Well	Suspension	38	Supension	Perfusion	40	1.05263		https://doi.org/10.1038/s41598-019-41338-3		43	Figure 4	PBMC+LPA
	Immune cells	Primary cells	Human	Cell Density	NKT	FACS	Well	Suspension	1	Supension	Perfusion	1.5	1.5		https://doi.org/10.1038/s41598-019-41338-3		43	Figure 4	PBMC+LPA
	Immune cells	Primary cells	Human	Cell Density	Mono	FACS	Well	Suspension	14	Supension	Perfusion	2	0.142857		https://doi.org/10.1038/s41598-019-41338-3		43	Figure 4	PBMC+LPA
	Immune cells	Primary cells	Human	Cell Density	B-cells	FACS	Well	Suspension	3	Supension	Perfusion	3	1		https://doi.org/10.1038/s41598-019-41338-3		43	Figure 4	PBMC+Adi
	Immune cells	Primary cells	Human	Cell Density	DC	FACS	Well	Suspension	1	Supension	Perfusion	1	1		https://doi.org/10.1038/s41598-019-41338-3		43	Figure 4	PBMC+Adi
	Immune cells	Primary cells	Human	Cell Density	NK	FACS	Well	Suspension	1	Supension	Perfusion	2	2		https://doi.org/10.1038/s41598-019-41338-3		43	Figure 4	PBMC+Adi
	Immune cells	Primary cells	Human	Cell Density	T-cells	FACS	Well	Suspension	45	Supension	Perfusion	42	0.933333		https://doi.org/10.1038/s41598-019-41338-3		43	Figure 4	PBMC+Adi
	Immune cells	Primary cells	Human	Cell Density	NKT	FACS	Well	Suspension	1	Supension	Perfusion	1	1		https://doi.org/10.1038/s41598-019-41338-3		43	Figure 4	PBMC+Adi
	Immune cells	Primary cells	Human	Cell Density	Mono	FACS	Well	Suspension	10	Supension	Perfusion	4	0.4		https://doi.org/10.1038/s41598-019-41338-3		43	Figure 4	PBMC+Adi
	Immune cells	Primary cells	Human	Cell Density	B-cells	FACS	Well	Suspension	4	Supension	Perfusion	5	1.25		https://doi.org/10.1038/s41598-019-41338-3		43	Figure 4	PBMC+LPA+Adi
	Immune cells	Primary cells	Human	Cell Density	DC	FACS	Well	Suspension	1	Supension	Perfusion	1	1		https://doi.org/10.1038/s41598-019-41338-3		43	Figure 4	PBMC+LPA+Adi
	Immune cells	Primary cells	Human	Cell Density	NK	FACS	Well	Suspension	1.5	Supension	Perfusion	2.5	1.66667		https://doi.org/10.1038/s41598-019-41338-3		43	Figure 4	PBMC+LPA+Adi
	Immune cells	Primary cells	Human	Cell Density	T-cells	FACS	Well	Suspension	43	Supension	Perfusion	43	1		https://doi.org/10.1038/s41598-019-41338-3		43	Figure 4	PBMC+LPA+Adi
	Immune cells	Primary cells	Human	Cell Density	NKT	FACS	Well	Suspension	1	Supension	Perfusion	1	1		https://doi.org/10.1038/s41598-019-41338-3		43	Figure 4	PBMC+LPA+Adi
	Immune cells	Primary cells	Human	Cell Density	Mono	FACS	Well	Suspension	9	Supension	Perfusion	2	0.222222		https://doi.org/10.1038/s41598-019-41338-3		43	Figure 4	PBMC+LPA+Adi
	Immune cells	Primary cells	Human	Release	IL1b	FACS	Well	Monolayer	0.75	Supension	Perfusion	1.1	1.46667		https://doi.org/10.1038/s41598-019-41338-3		43	Figure 5	-LPA
	Immune cells	Primary cells	Human	Release	IL1b	FACS	Well	Monolayer	0.75	Supension	Perfusion	1.1	1.46667		https://doi.org/10.1038/s41598-019-41338-3		43	Figure 5	+LPA
	Immune cells	Primary cells	Human	Release	IL-6	FACS	Well	Monolayer	10	Supension	Perfusion	1	0.1		https://doi.org/10.1038/s41598-019-41338-3		43	Figure 5	-LPA
	Immune cells	Primary cells	Human	Release	IL-6	FACS	Well	Monolayer	40	Supension	Perfusion	5	0.125		https://doi.org/10.1038/s41598-019-41338-3		43	Figure 5	+LPA
	Immune cells	Primary cells	Human	Release	TNFa	FACS	Well	Monolayer	2.5	Supension	Perfusion	1	0.4		https://doi.org/10.1038/s41598-019-41338-3		43	Figure 5	-LPA
	Immune cells	Primary cells	Human	Release	TNFa	FACS	Well	Monolayer	5	Supension	Perfusion	39	7.8		https://doi.org/10.1038/s41598-019-41338-3		43	Figure 5	+LPA
	Adipose tissue	Primary cells	Human	Viability	MTT	plate reader	Well	Tissue	1.6	Tissue	Perfusion	1.4	0.875		https://doi.org/10.1021/ac504730r		44	Figure 3
	Liver	Stem cell		mRNA	CYP3A4	qRT-PCR	Batch	Monolayer	0.1		Perfusion	0.1	1	0	https://onlinelibrary.wiley.com/doi/10.1002/term.2659		45
	Liver	Stem cell		mRNA	CYP3A5	qRT-PCR	Batch	Monolayer	4		Perfusion	2	0.5	0	https://onlinelibrary.wiley.com/doi/10.1002/term.2660		45
	Liver	Stem cell		mRNA	CYP2D6	qRT-PCR	Batch	Monolayer	0.1		Perfusion	0.1	1	0	https://onlinelibrary.wiley.com/doi/10.1002/term.2661		45
	Liver	Stem cell		mRNA	CYP3A7	qRT-PCR	Batch	Monolayer	0.04		Perfusion	0.04	1	0	https://onlinelibrary.wiley.com/doi/10.1002/term.2662		45
	Liver	Stem cell		mRNA	AFP	qRT-PCR	Batch	Monolayer	600		Perfusion	300	0.5	0	https://onlinelibrary.wiley.com/doi/10.1002/term.2663		45
	Liver	Stem cell		mRNA	CAR	qRT-PCR	Batch	Monolayer	0.02		Perfusion	0.02	1	0	https://onlinelibrary.wiley.com/doi/10.1002/term.2664		45
	Liver	Stem cell		mRNA	CK7	qRT-PCR	Batch	Monolayer	1		Perfusion	1	1	0	https://onlinelibrary.wiley.com/doi/10.1002/term.2665		45
	Liver	Stem cell		mRNA	BGP	qRT-PCR	Batch	Monolayer	1.5		Perfusion	1.3	0.866667	0	https://onlinelibrary.wiley.com/doi/10.1002/term.2666		45
	Liver	Stem cell		mRNA	pGP	qRT-PCR	Batch	Monolayer	4		Perfusion	3	0.75	0	https://onlinelibrary.wiley.com/doi/10.1002/term.2667		45
	Liver	Stem cell		mRNA	BSEP	qRT-PCR	Batch	Monolayer	0.02		Perfusion	0.025	1.25	0	https://onlinelibrary.wiley.com/doi/10.1002/term.2668		45
	Liver	Stem cell		Protein	CYP1A	Enzyme	Batch	Monolayer	2		Perfusion	0.6	0.3	0	https://onlinelibrary.wiley.com/doi/10.1002/term.2669		45
	Liver	Stem cell		Protein	CYP3A	Enzyme	Batch	Monolayer	3		Perfusion	1	0.333333	0	https://onlinelibrary.wiley.com/doi/10.1002/term.2670		45
	Liver	Stem cell		Protein	CYP2C9	Enzyme	Batch	Monolayer	4		Perfusion	2	0.5	0	https://onlinelibrary.wiley.com/doi/10.1002/term.2671		45
	Liver	Stem cell		Protein	CYP2D6	Enzyme	Batch	Monolayer	0.03		Perfusion	0.01	0.333333	0	https://onlinelibrary.wiley.com/doi/10.1002/term.2672		45
	Liver	Stem cell		Protein	CYP2C19	Enzyme	Batch	Monolayer	0.1		Perfusion	0.1	1	0	https://onlinelibrary.wiley.com/doi/10.1002/term.2673		45
	Liver	Stem cell		Protein	CYP2B6	Enzyme	Batch	Monolayer	0.001		Perfusion	0.004	4	0	https://onlinelibrary.wiley.com/doi/10.1002/term.2674		45
	Liver	Stem cell		Protein	Albumine	ELISA	Batch	Monolayer	30		Perfusion	25	0.833333	0	https://onlinelibrary.wiley.com/doi/10.1002/term.2675		45
	Liver	Stem cell		mRNA	CH-G	Enzyme	Batch	Monolayer	10000		Perfusion	30000	3	0	https://onlinelibrary.wiley.com/doi/10.1002/term.2676		45
	Liver	Stem cell		mRNA	HC-S	Enzyme	Batch	Monolayer	1000		Perfusion	10000	10	0	https://onlinelibrary.wiley.com/doi/10.1002/term.2677		45
	Liver	Primary cells		Protein	CYP2C9	Enzyme	Batch	Spheroid	10		Perfusion	12	1.2	0	https://pubmed.ncbi.nlm.nih.gov/32662810/		46		Basal
	Liver	Primary cells		Protein	CYP3A4	Enzyme	Batch	Spheroid	5		Perfusion	0.5	0.1	0	https://pubmed.ncbi.nlm.nih.gov/32662810/		46		Basal
	Liver	Primary cells		Protein	CYP2C9	Enzyme	Batch	Spheroid	20		Perfusion	35	1.75	0	https://pubmed.ncbi.nlm.nih.gov/32662810/		46		Induced
	Liver	Primary cells		Protein	CYP3A4	Enzyme	Batch	Spheroid	35		Perfusion	0.7	0.02	0	https://pubmed.ncbi.nlm.nih.gov/32662810/		46		Induced
	Tumour	Cell line		Protein	Caspase 3/7	Enzyme	Batch	Spheroid	1		Recirculation	1	1	0	https://www.frontiersin.org/articles/10.3389/fbioe.2019.00072/full		47		5h
	Tumour	Cell line		Protein	Caspase 3/7	Enzyme	Batch	Spheroid	1		Recirculation	1	1	0	https://www.frontiersin.org/articles/10.3389/fbioe.2019.00072/full		47		24h
	Tumour	Cell line		Metabolism	ATP	Production	Batch	Spheroid	45		Recirculation	45	1	0	https://www.frontiersin.org/articles/10.3389/fbioe.2019.00072/full		47		5h
	Tumour	Cell line		Metabolism	ATP	Production	Batch	Spheroid	55		Recirculation	60	1.09091	0	https://www.frontiersin.org/articles/10.3389/fbioe.2019.00072/full		47		24h
	Tumour	Cell line		Protein	Caspase 3/7	Enzyme	Batch	Spheroid	1		Recirculation	2.8	2.8	0	https://www.frontiersin.org/articles/10.3389/fbioe.2019.00072/full		47		5h PK Curve
	Tumour	Cell line		Protein	Caspase 3/7	Enzyme	Batch	Spheroid	1		Recirculation	1.5	1.5	0	https://www.frontiersin.org/articles/10.3389/fbioe.2019.00072/full		47		24h PK Curve
	Tumour	Cell line		Metabolism	ATP	Production	Batch	Spheroid	45		Recirculation	40	0.888889	0	https://www.frontiersin.org/articles/10.3389/fbioe.2019.00072/full		47		5h PK Curve
	Tumour	Cell line		Metabolism	ATP	Production	Batch	Spheroid	55		Recirculation	55	1	0	https://www.frontiersin.org/articles/10.3389/fbioe.2019.00072/full		47		24h PK Curve
	Tumour	Cell line		Protein	Caspase 3/7	Enzyme	Batch	Spheroid	1		Recirculation	5.5	5.5	0	https://www.frontiersin.org/articles/10.3389/fbioe.2019.00072/full		47		5h Cmax curve
	Tumour	Cell line		Protein	Caspase 3/7	Enzyme	Batch	Spheroid	1		Recirculation	2.5	2.5	0	https://www.frontiersin.org/articles/10.3389/fbioe.2019.00072/full		47		24h Cmax curve
	Tumour	Cell line		Metabolism	ATP	Production	Batch	Spheroid	45		Recirculation	30	0.666667	0	https://www.frontiersin.org/articles/10.3389/fbioe.2019.00072/full		47		5h Cmax curve
	Tumour	Cell line		Metabolism	ATP	Production	Batch	Spheroid	55		Recirculation	35	0.636364	0	https://www.frontiersin.org/articles/10.3389/fbioe.2019.00072/full		47		24h Cmax curve
	Bone/Cart	cell line		Protein	ALP	Enzyme	Batch	Monolayer	0.275		Recirculation	0.375	1.36364	1	https://pubs.rsc.org/en/content/articlelanding/2019/lc/c8lc00872h		48
	Liver	Microtissue		Metabolism	Urea	Production	Batch	Tissue	1		Recirculation	12	12	0	https://journals.sagepub.com/doi/full/10.1177/2472630318802582		49		10h
	Liver	Microtissue		Metabolism	ATP	Production	Batch	Tissue	22		Recirculation	18	0.818182	0	https://journals.sagepub.com/doi/full/10.1177/2472630318802582		49		10h
	Vessel	Primary cells	HUVEC	Shape	Circularity	Microscopy	Batch	Monolayer	0.72		Recirculation	0.55	0.763889	3	https://aiche.onlinelibrary.wiley.com/doi/10.1002/btpr.2701		50
	Vessel	Primary cells	HUVEC	Shape	Orientation	Microscopy	Batch	Monolayer	30		Recirculation	40	1.33333	0	https://aiche.onlinelibrary.wiley.com/doi/10.1002/btpr.2701		50
	Liver	Cell line	HepG2/C3A	Protein	Albumin	Enzyme	Batch	Monolayer	3.2		Recirculation	7.5	2.34375	1	https://onlinelibrary.wiley.com/doi/10.1002/bit.25989		51		Day 5
	Liver	Cell line	HepG2/C3A	Protein	Albumin	Enzyme	Batch	Monolayer	1.5		Recirculation	8	5.33333	1	https://onlinelibrary.wiley.com/doi/10.1002/bit.25989		51		Day 7
	Liver	Cell line	HepG2/C3A	Metabolism	Urea	Production	Batch	Monolayer	4.4		Recirculation	4.5	1.02273	1	https://onlinelibrary.wiley.com/doi/10.1002/bit.25989		51		Day 5
	Liver	Cell line	HepG2/C3A	Metabolism	Urea	Enzyme	Batch	Monolayer	4.75		Recirculation	4.9	1.03158	1	https://onlinelibrary.wiley.com/doi/10.1002/bit.25989		51		Day 7
	Liver	Cell line	HepG2/C3A	Protein	CYP1A1	Enzyme	Batch	Monolayer	0.02		Recirculation	0.02	1	1	https://onlinelibrary.wiley.com/doi/10.1002/bit.25989		51		Not induced
	Liver	Cell line	HepG2/C3A	Protein	CYP1A1	Enzyme	Batch	Monolayer	0.27		Recirculation	0.22	0.814815	1	https://onlinelibrary.wiley.com/doi/10.1002/bit.25989		51		Induced
	Liver	Cell line	HepG2/C3A	Protein	CYP3A4	Enzyme	Batch	Monolayer	0.02		Recirculation	0.03	1.5	1	https://onlinelibrary.wiley.com/doi/10.1002/bit.25989		51		Not induced
	Liver	Cell line	HepG2/C3A	Protein	CYP3A4	Enzyme	Batch	Monolayer	0.17		Recirculation	0.17	1	1	https://onlinelibrary.wiley.com/doi/10.1002/bit.25989		51		Induced
	Tumour	Cell lines	SKOV3/HFF	Protein	Metabolic activity		Batch	Monolayer	48		Recirculation	50	1.04167	0	https://pubs.rsc.org/en/content/articlelanding/2018/lc/c8lc00485d		53
	Intestine	Organoid	Human	mRNA	LGR5	qRT-PCR	Well	Monolayer?	5.8	PDMS	Perfusion	0.3	0.0517241	3	https://doi.org/10.3389/fphar.2021.718484		54	Figure 1
	Intestine	Organoid	Human	mRNA	LGR5	qRT-PCR	Well	Organoid	1	PDMS	Perfusion	0.3	0.3	2	https://doi.org/10.3389/fphar.2021.718484		54
	Intestine	Organoid	Human	mRNA	LGR5	qRT-PCR	Well	Monolayer?	0.1	PDMS	Perfusion	14	140	2	https://doi.org/10.3389/fphar.2021.718484		54
	Intestine	Organoid	Human	mRNA	LGR5	qRT-PCR	Well	Organoid	1	PDMS	Perfusion	14	14	2	https://doi.org/10.3389/fphar.2021.718484		54
	Intestine	Cell line	Caco2	Protein	Collagen	Microscopy	Transwell	Monolayer	28	Filter	Perfusion	39	1.39286	1	https://doi.org/10.1002/bit.27186		55	Figure 2	Fraction
	Intestine	Cell line	Caco2	Protein	Collagen	Microscopy	Transwell	Monolayer	15	Filter	Perfusion	20	1.33333	1	https://doi.org/10.1002/bit.27186		55	Figure 2	Intensity
	Intestine	Cell line	Caco2	Protein	Collagen	Microscopy	Transwell	Monolayer	40	Filter	Perfusion	70	1.75	1	https://doi.org/10.1002/bit.27186		55	Figure 2	Shape
	Intestine	Cell line	Caco2	Protein	Collagen	Microscopy	Transwell	Monolayer	40	Filter	Perfusion	70	1.75	2	https://doi.org/10.1002/bit.27186		55	Figure 2	Shape
	Intestine	Cell line	Caco2	Shape	Crypt	Microscopy	Transwell	Monolayer	25	Filter	Perfusion	120	4.8	1	https://doi.org/10.1002/bit.27186		55	Figure 4	Shape	5 d static
	Intestine	Cell line	Caco2	Shape	Crypt	Microscopy	Transwell	Monolayer	50	Filter	Perfusion	120	2.4		https://doi.org/10.1002/bit.27186		55	Figure 4	Shape
	Intestine	Cell line	Caco2	Protein	AP	plate reader	Transwell	Monolayer	0.1		Perfusion	0.1	1		https://doi.org/10.1002/bit.27186		55	Figure 4	Day 1
	Intestine	Cell line	Caco2	Protein	AP	plate reader	Transwell	Monolayer	0.2	Filter	Perfusion	1.2	6		https://doi.org/10.1002/bit.27186		55	Figure 4	Day 3
	Intestine	Cell line	Caco2	Protein	AP	plate reader	Transwell	Monolayer	0.5	Filter	Perfusion	2.75	5.5		https://doi.org/10.1002/bit.27186		55	Figure 4	Day 7
	Intestine	Cell line	Caco2	Protein	AP	plate reader	Transwell	Monolayer	1.5	Filter	Perfusion	2.75	1.83333		https://doi.org/10.1002/bit.27186		55	Figure 4	Day 14
	Intestine	Cell line	Caco2	Cell phys	TEER	plate reader	Transwell	Monolayer	350	Filter	Perfusion	340	0.971429	1	https://doi.org/10.1002/bit.27186		55	Figure 4	Day 14
	Intestine	Cell line	Caco2	mRNA	villin	qRT-PCR	Transwell	Monolayer	1	Filter	Perfusion	3.5	3.5	1	https://doi.org/10.1088/1758-5090/ab21b0		56	Figure 7		No microfluidics but gravity "interstitial flow"
	Intestine	Cell line	Caco2	mRNA	mucin2	qRT-PCR	Transwell	Monolayer	1	Filter	Perfusion	5	5	1	https://doi.org/10.1088/1758-5090/ab21b0		56	Figure 7		No microfluidics but gravity "interstitial flow"
	Intestine	Cell line	Caco2	mRNA	CDX2	qRT-PCR	Transwell	Monolayer	1	Filter	Perfusion	2	2	0	https://doi.org/10.1088/1758-5090/ab21b0		56	Figure 7		No microfluidics but gravity "interstitial flow"
	Intestine	Cell line	Caco2	mRNA	ALPI	qRT-PCR	Transwell	Monolayer	1	Filter	Perfusion	2	2	1	https://doi.org/10.1088/1758-5090/ab21b0		56	Figure 7		No microfluidics but gravity "interstitial flow"
	Intestine	Cell line	Caco2	mRNA	SI	qRT-PCR	Transwell	Monolayer	1	Filter	Perfusion	12	12	1	https://doi.org/10.1088/1758-5090/ab21b0		56	Figure 7		No microfluidics but gravity "interstitial flow"
	Intestine	Cell line	Caco2	mRNA	Ada	qRT-PCR	Transwell	Monolayer	1	Filter	Perfusion	3	3	1	https://doi.org/10.1088/1758-5090/ab21b0		56	Figure 7		No microfluidics but gravity "interstitial flow"
	Intestine	Cell line	Caco2	mRNA	Glut2	qRT-PCR	Transwell	Monolayer	1	Filter	Perfusion	3	3	1	https://doi.org/10.1088/1758-5090/ab21b0		56	Figure 7		No microfluidics but gravity "interstitial flow"
	Intestine	Cell line	Caco2	mRNA	Fabp2	qRT-PCR	Transwell	Monolayer	1	Filter	Perfusion	0.7	0.7	0	https://doi.org/10.1088/1758-5090/ab21b0		56	Figure 7		No microfluidics but gravity "interstitial flow"
	Intestine	Cell line	Caco2/HX-29	Viability	MTT	plate reader	Transwell	Monolayer	100	Transwell	Perfusion	100	1		https://doi.org/10.1016/j.cbi.2018.11.010		57	Figure 4	0h
	Intestine	Cell line	Caco2/HX-29	Viability	MTT	plate reader	Transwell	Monolayer	72	Transwell	Perfusion	75	1.04167		https://doi.org/10.1016/j.cbi.2018.11.010		57	Figure 4	1h
	Intestine	Cell line	Caco2/HX-29	Viability	MTT	plate reader	Transwell	Monolayer	78	Transwell	Perfusion	80	1.02564		https://doi.org/10.1016/j.cbi.2018.11.010		57	Figure 4	24h
	Intestine	Cell line	Caco2/HX-29	Viability	MTT	plate reader	Transwell	Monolayer	5	Transwell	Perfusion	5	1		https://doi.org/10.1016/j.cbi.2018.11.010		57	Figure 4	APAP
	Intestine	Cell line	Caco2/HX-29	Viability	MTT	plate reader	Transwell	Monolayer	10	Transwell	Perfusion	10	1	0	https://doi.org/10.1016/j.cbi.2018.11.010		57	Figure 9	APAP absoption apical 0h
	Intestine	Cell line	Caco2/HX-29	Viability	MTT	plate reader	Transwell	Monolayer	4.1	Transwell	Perfusion	3.2	0.780488	0	https://doi.org/10.1016/j.cbi.2018.11.010		57	Figure 9	APAP absoption apical 6h
	Intestine	Cell line	Caco2/HX-29	Viability	MTT	plate reader	Transwell	Monolayer	2	Transwell	Perfusion	2	1	0	https://doi.org/10.1016/j.cbi.2018.11.010		57	Figure 9	APAP absoption apical 12h
	Intestine	Cell line	Caco2/HX-29	Viability	MTT	plate reader	Transwell	Monolayer	0.1	Transwell	Perfusion	0.1	1	0	https://doi.org/10.1016/j.cbi.2018.11.010		57	Figure 9	APAP absoption basolateral 0h
	Intestine	Cell line	Caco2/HX-29	Viability	MTT	plate reader	Transwell	Monolayer	1.2	Transwell	Perfusion	1.5	1.25	1	https://doi.org/10.1016/j.cbi.2018.11.010		57	Figure 9	APAP absoption basolateral 6h
	Intestine	Cell line	Caco2/HX-29	Viability	MTT	plate reader	Transwell	Monolayer	2.2	Transwell	Perfusion	0	0	0	https://doi.org/10.1016/j.cbi.2018.11.010		57	Figure 9	APAP absoption basolateral 12h
	Intestine	Cell line	Caco2	Shape		Microscopy	Transwell	Monolayer	1.1	PDMS	Perfusion	2	1.81818	1	https://doi.org/10.1039/c3ib40126j		58	Figure 6
	Intestine	Cell line	Caco2	Metabolism	CYP3A4	MS	Transwell	Monolayer	0.01	PDMS	Perfusion	0.15	15	0	https://doi.org/10.1039/c3ib40126j		58	Figure 7	0h
	Intestine	Cell line	Caco2	Metabolism	CYP3A4	MS	Transwell	Monolayer	0.05	PDMS	Perfusion	0.35	7	1	https://doi.org/10.1039/c3ib40126j		58	Figure 7	60h
	Intestine	Cell line	Caco2	Metabolism	CYP3A4	MS	Transwell	Monolayer	0.1	PDMS	Perfusion	0.7	7	1	https://doi.org/10.1039/c3ib40126j		58	Figure 7	140h
	Intestine	Cell line	Caco2	Uptake	Glucose		Transwell	Monolayer	0.35	PDMS	Perfusion	0.3	0.857143	1	https://doi.org/10.1039/c3ib40126j		58	Figure 7	140h
	Intestine	Cell line	Caco2	Shape	Size		Transwell	Monolayer	5	PDMS	Perfusion	30	6	1	https://doi.org/10.1039/c2lc40074j		59	Figure 3
	Intestine	Cell line	Caco2	Transport			Transwell	Monolayer	3.5	PDMS	Perfusion	3	0.857143	0	https://doi.org/10.1039/c2lc40074j		59	Figure 3
	Intestine	Cell line	Caco2	Metabolism	Aminopeptidase		Transwell	Monolayer	7.5	PDMS	Perfusion	8	1.06667	0	https://doi.org/10.1039/c2lc40074j		59	Figure 3
	Kidney	Cell line	RTECS	Viability	CCK-8	plate reader	Dish	Monolayer	0.78	Filter	Perfusion	0.82	1.05128	0	https://doi.org/10.1038/s41598-020-63096-3		61	Figure 9	DDP	0
	Kidney	Cell line	RTECS	Viability	CCK-8	plate reader	Dish	Monolayer	0.5	Filter	Perfusion	0.62	1.24	1	https://doi.org/10.1038/s41598-020-63096-3		61	Figure 9	DDP	20
	Kidney	Cell line	RTECS	Viability	CCK-8	plate reader	Dish	Monolayer	0.44	Filter	Perfusion	0.54	1.22727	1	https://doi.org/10.1038/s41598-020-63096-3		61	Figure 9	DDP	40
	Kidney	Cell line	RTECS	Viability	CCK-8	plate reader	Dish	Monolayer	0.74	Filter	Perfusion	0.83	1.12162	1	https://doi.org/10.1038/s41598-020-63096-3		61	Figure 9	GM	0
	Kidney	Cell line	RTECS	Viability	CCK-8	plate reader	Dish	Monolayer	0.53	Filter	Perfusion	0.56	1.0566	0	https://doi.org/10.1038/s41598-020-63096-3		61	Figure 9	GM	20
	Kidney	Cell line	RTECS	Viability	CCK-8	plate reader	Dish	Monolayer	0.45	Filter	Perfusion	0.5	1.11111	0	https://doi.org/10.1038/s41598-020-63096-3		61	Figure 9	GM	40
	Kidney	Cell line	RTECS	Viability	CCK-8	plate reader	Dish	Monolayer	0.72	Filter	Perfusion	0.8	1.11111	0	https://doi.org/10.1038/s41598-020-63096-3		61	Figure 9	CsA	0
	Kidney	Cell line	RTECS	Viability	CCK-8	plate reader	Dish	Monolayer	0.46	Filter	Perfusion	0.54	1.17391	1	https://doi.org/10.1038/s41598-020-63096-3		61	Figure 9	CsA	20
	Kidney	Cell line	RTECS	Viability	CCK-8	plate reader	Dish	Monolayer	0.38	Filter	Perfusion	0.43	1.13158	1	https://doi.org/10.1038/s41598-020-63096-3		61	Figure 9	CsA	40
	Kidney	Cell line	RTECS	Protein	NCC		Transwell	Monolayer	0.45	Filter	Perfusion	0.65	1.44444	1	https://doi.org/10.1016/j.biomaterials.2019.119367		62	Figure 3	NCC
	Kidney	Cell line	RTECS	Shape	Size	Microscopy	Transwell	Monolayer	17	Filter	Perfusion	22	1.29412	1	https://doi.org/10.1016/j.biomaterials.2019.119367		62	Figure 3	NCC
	Kidney	Cell line	RTECS	Transport	Na		Transwell	Monolayer	0.35	Filter	Perfusion	1.5	4.28571	1	https://doi.org/10.1016/j.biomaterials.2019.119367		62	Figure 3	NCC
	Liver	Cell line	HepG2	mRNA	CYP2R1	qRT-PCR	Plates	Monolayer	3	?	Perfusion	20	6.66667	1	https://doi.org/10.1038/s41598-019-40851-9		63	Figure 4
	Liver	Cell line	HepG2	mRNA	CYP27B1	qRT-PCR	Plates	Monolayer	4	?	Perfusion	3	0.75	2	https://doi.org/10.1038/s41598-019-40851-9		63	Figure 4
	Liver	Cell line	HepG2	mRNA	CYP24A1	qRT-PCR	Plates	Monolayer	1.8	?	Perfusion	6	3.33333	2	https://doi.org/10.1038/s41598-019-40851-9		63	Figure 4
	Kidney	Cell line	PRTECS	mRNA	CYP2R1	qRT-PCR	Plates	Monolayer	1.5	?	Perfusion	0	0	0	https://doi.org/10.1038/s41598-019-40851-9		63	Figure 4
	Kidney	Cell line	PRTECS	mRNA	CYP27B1	qRT-PCR	Plates	Monolayer	1	?	Perfusion	3	3	1	https://doi.org/10.1038/s41598-019-40851-9		63	Figure 4
	Kidney	Cell line	PRTECS	mRNA	CYP24A1	qRT-PCR	Plates	Monolayer	4	?	Perfusion	2	0.5	0	https://doi.org/10.1038/s41598-019-40851-9		63	Figure 4
	Kidney	Primary cells	CiPTEC-OAT1	mRNA	HPRT1	qRT-PCR	Plates	Monolayer	1	3D hybrid	Recirculation	0.6	0.6	2	https://doi.org/10.1208/s12248-018-0247-0		64	Figure 3
	Kidney	Primary cells	CiPTEC-OAT1	mRNA	OAT1	qRT-PCR	Plates	Monolayer	1	3D hybrid	Recirculation	0.65	0.65	0	https://doi.org/10.1208/s12248-018-0247-0		64	Figure 3
	Kidney	Primary cells	CiPTEC-OAT1	mRNA	OCT2	qRT-PCR	Plates	Monolayer	1	3D hybrid	Recirculation	0.8	0.8	0	https://doi.org/10.1208/s12248-018-0247-0		64	Figure 3
	Kidney	Primary cells	CiPTEC-OAT1	mRNA	p-Gp	qRT-PCR	Plates	Monolayer	1	3D hybrid	Recirculation	0.45	0.45	0	https://doi.org/10.1208/s12248-018-0247-0		64	Figure 3
	Kidney	Primary cells	CiPTEC-OAT1	mRNA	MRP2	qRT-PCR	Plates	Monolayer	1	3D hybrid	Recirculation	1.2	1.2	0	https://doi.org/10.1208/s12248-018-0247-0		64	Figure 3
	Kidney	Primary cells	CiPTEC-OAT1	mRNA	MRP4	qRT-PCR	Plates	Monolayer	1	3D hybrid	Recirculation	0.8	0.8	0	https://doi.org/10.1208/s12248-018-0247-0		64	Figure 3
	Kidney	Primary cells	CiPTEC-OAT1	mRNA	MRP4	qRT-PCR	Plates	Monolayer	1	3D hybrid	Recirculation	0.8	0.8	0	https://doi.org/10.1208/s12248-018-0247-0		64	Figure 3
	Kidney		glomerular endothelial cells	Shape	Size	Microscopy	Transwell	Monolayer	100	Filter	Perfusion	100	1		https://doi.org/10.1038/srep31771		65	Figure 2
	Kidney		Podycyte	Shape	Size	Microscopy	Transwell	Monolayer	100	Filter	Perfusion	100	1		https://doi.org/10.1038/srep31771		65	Figure 2
	Kidney	Cell line	MDCK	Cell phys	G1 phase	FACS	Plates	Monolayer	31	Glass	Perfusion	60	1.93548		https://doi.org/10.1002/btpr.743		66	Figure 2	24h
	Kidney	Cell line	MDCK	Cell phys	S phase	FACS	Plates	Monolayer	48	Glass	Perfusion	28	0.583333		https://doi.org/10.1002/btpr.743		66	Figure 2	24h
	Kidney	Cell line	MDCK	Cell phys	G2/M phase	FACS	Plates	Monolayer	20	Glass	Perfusion	10	0.5		https://doi.org/10.1002/btpr.743		66	Figure 2	24h
	Kidney	Cell line	MDCK	Cell phys	G1 phase	FACS	Plates	Monolayer	65	Glass	Perfusion	68	1.04615		https://doi.org/10.1002/btpr.743		66	Figure 2	48h
	Kidney	Cell line	MDCK	Cell phys	S phase	FACS	Plates	Monolayer	25	Glass	Perfusion	18	0.72		https://doi.org/10.1002/btpr.743		66	Figure 2	48h
	Kidney	Cell line	MDCK	Cell phys	G2/M phase	FACS	Plates	Monolayer	11	Glass	Perfusion	13	1.18182		https://doi.org/10.1002/btpr.743		66	Figure 2	48h
	Kidney	Cell line	MDCK	Protein	Biliverdin lactamase	2D-DIGE	Plates	Monolayer	1	Glass	Perfusion	1.8	1.8		https://doi.org/10.1002/btpr.743		66	Figure 2	48h
	Kidney	Cell line	MDCK	Protein	FTL	2D-DIGE	Plates	Monolayer	1	Glass	Perfusion	2	2		https://doi.org/10.1002/btpr.743		66	Figure 2	48h
	Kidney	Cell line	MDCK	Protein	G6PD	2D-DIGE	Plates	Monolayer	1	Glass	Perfusion	2.3	2.3		https://doi.org/10.1002/btpr.743		66	Figure 2	48h
	Kidney	Cell line	MDCK	Protein	GSTA3	2D-DIGE	Plates	Monolayer	1	Glass	Perfusion	3.7	3.7		https://doi.org/10.1002/btpr.743		66	Figure 2	48h
	Kidney	Cell line	MDCK	Protein	GSTA4	2D-DIGE	Plates	Monolayer	1	Glass	Perfusion	1.9	1.9		https://doi.org/10.1002/btpr.743		66	Figure 2	48h
	Kidney	Cell line	MDCK	Protein	GSTP7	2D-DIGE	Plates	Monolayer	1	Glass	Perfusion	1.7	1.7		https://doi.org/10.1002/btpr.743		66	Figure 2	48h
	Kidney	Cell line	MDCK	Protein	NOQ1	2D-DIGE	Plates	Monolayer	1	Glass	Perfusion	2.5	2.5		https://doi.org/10.1002/btpr.743		66	Figure 2	48h
	Kidney	Cell line	MDCK	Protein	Peroxireducin 1	2D-DIGE	Plates	Monolayer	1	Glass	Perfusion	3	3		https://doi.org/10.1002/btpr.743		66	Figure 2	48h
	Kidney	Cell line	MDCK	Protein	Perxireducin 6	2D-DIGE	Plates	Monolayer	1	Glass	Perfusion	2	2		https://doi.org/10.1002/btpr.743		66	Figure 2	48h
	Kidney	Cell line	MDCK	Protein	SULT 1A1	2D-DIGE	Plates	Monolayer	1	Glass	Perfusion	1.9	1.9		https://doi.org/10.1002/btpr.743		66	Figure 2	48h
	Kidney	Cell line	MDCK	Protein	Thioredoxin	2D-DIGE	Plates	Monolayer	1	Glass	Perfusion	1.5	1.5		https://doi.org/10.1002/btpr.743		66	Figure 2	48h
	Kidney	Cell line	MDCK	Protein	Acid ceramidase 1	2D-DIGE	Plates	Monolayer	1	Glass	Perfusion	1.8	1.8		https://doi.org/10.1002/btpr.743		66	Figure 2	48h
	Kidney	Cell line	MDCK	Protein	LTB4	2D-DIGE	Plates	Monolayer	1	Glass	Perfusion	4.5	4.5		https://doi.org/10.1002/btpr.743		66	Figure 2	48h
	Kidney	Cell line	MDCK	Protein	LTB4	2D-DIGE	Plates	Monolayer	1	Glass	Perfusion	2	2		https://doi.org/10.1002/btpr.743		66	Figure 2	48h
	Kidney	Cell line	MDCK	Protein	PPI	2D-DIGE	Plates	Monolayer	1	Glass	Perfusion	1.7	1.7		https://doi.org/10.1002/btpr.743		66	Figure 2	48h
	Kidney	Cell line	MDCK	Protein	SCp2	2D-DIGE	Plates	Monolayer	1	Glass	Perfusion	1.7	1.7		https://doi.org/10.1002/btpr.743		66	Figure 2	48h
	Kidney	Cell line	MDCK	Protein	Alphatubilin	2D-DIGE	Plates	Monolayer	1	Glass	Perfusion	0.353553	0.353553		https://doi.org/10.1002/btpr.743		66	Figure 2	48h
	Kidney	Cell line	MDCK	Protein	Beta actine	2D-DIGE	Plates	Monolayer	1	Glass	Perfusion	0.287175	0.287175		https://doi.org/10.1002/btpr.743		66	Figure 2	48h
	Kidney	Cell line	MDCK	Protein	Actinin A4	2D-DIGE	Plates	Monolayer	1	Glass	Perfusion	0.353553	0.353553		https://doi.org/10.1002/btpr.743		66	Figure 2	48h
	Kidney	Cell line	MDCK	Protein	CAP-G4	2D-DIGE	Plates	Monolayer	1	Glass	Perfusion	0.143587	0.143587		https://doi.org/10.1002/btpr.743		66	Figure 2	48h
	Kidney	Cell line	MDCK	Protein	Annexin A1	2D-DIGE	Plates	Monolayer	1	Glass	Perfusion	0.25	0.25		https://doi.org/10.1002/btpr.743		66	Figure 2	48h
	Kidney	Cell line	MDCK	Protein	Annexin A3	2D-DIGE	Plates	Monolayer	1	Glass	Perfusion	0.25	0.25		https://doi.org/10.1002/btpr.743		66	Figure 2	48h
	Kidney	Cell line	MDCK	Protein	CK8	2D-DIGE	Plates	Monolayer	1	Glass	Perfusion	0.353553	0.353553		https://doi.org/10.1002/btpr.743		66	Figure 2	48h
	Kidney	Cell line	MDCK	Protein	CK18	2D-DIGE	Plates	Monolayer	1	Glass	Perfusion	0.353553	0.353553		https://doi.org/10.1002/btpr.743		66	Figure 2	48h
	Kidney	Cell line	MDCK	Protein	Laminin	2D-DIGE	Plates	Monolayer	1	Glass	Perfusion	0.176777	0.176777		https://doi.org/10.1002/btpr.743		66	Figure 2	48h
	Kidney	Cell line	MDCK	Protein	Myosin	2D-DIGE	Plates	Monolayer	1	Glass	Perfusion	0.353553	0.353553		https://doi.org/10.1002/btpr.743		66	Figure 2	48h
	Kidney	Cell line	MDCK	Protein	Vimentin	2D-DIGE	Plates	Monolayer	1	Glass	Perfusion	0.287175	0.287175		https://doi.org/10.1002/btpr.743		66	Figure 2	48h
	Kidney	Cell line	MDCK	Protein	Vincuilin	2D-DIGE	Plates	Monolayer	1	Glass	Perfusion	0.25	0.25		https://doi.org/10.1002/btpr.743		66	Figure 2	48h
	Immune cells	Primary cells	Mice	Cell type	HSC	FACS	Plates	Suspension	0.35	Bone/Cart material	Perfusion	0.13	0.371429	3	https://doi.org/10.1038/nmeth.2938		67	Figure 4	0 GY
	Immune cells	Primary cells	Mice	Cell type	HSC	FACS	Plates	Suspension	0.2	Bone/Cart material	Perfusion	0.02	0.1	3	https://doi.org/10.1038/nmeth.2938		67	Figure 4	1 GY
	Immune cells	Primary cells	Mice	Cell type	HSC	FACS	Plates	Suspension	0.12	Bone/Cart material	Perfusion	0.02	0.166667	3	https://doi.org/10.1038/nmeth.2938		67	Figure 4	4 GY
	Immune cells	Primary cells	Mice	Cell type	Progenitors 1	FACS	Plates	Suspension	1.8	Bone/Cart material	Perfusion	0.5	0.277778	3	https://doi.org/10.1038/nmeth.2938		67	Figure 4	0 GY
	Immune cells	Primary cells	Mice	Cell type	Progenitors 1	FACS	Plates	Suspension	1.5	Bone/Cart material	Perfusion	0.25	0.166667	3	https://doi.org/10.1038/nmeth.2938		67	Figure 4	1 GY
	Immune cells	Primary cells	Mice	Cell type	Progenitors 1	FACS	Plates	Suspension	0.8	Bone/Cart material	Perfusion	0.3	0.375	3	https://doi.org/10.1038/nmeth.2938		67	Figure 4	4 GY
	Immune cells	Primary cells	Mice	Cell type	Progenitors 2	FACS	Plates	Suspension	0.18	Bone/Cart material	Perfusion	0.45	2.5	3	https://doi.org/10.1038/nmeth.2938		67	Figure 4	0 GY
	Immune cells	Primary cells	Mice	Cell type	Progenitors 2	FACS	Plates	Suspension	0.14	Bone/Cart material	Perfusion	0.18	1.28571	0	https://doi.org/10.1038/nmeth.2938		67	Figure 4	1 GY
	Immune cells	Primary cells	Mice	Cell type	Progenitors 2	FACS	Plates	Suspension	0.09	Bone/Cart material	Perfusion	0.05	0.555556	0	https://doi.org/10.1038/nmeth.2938		67	Figure 4	4 GY
	Immune cells	Primary cells	Mice	Cell type	Lymphoid	FACS	Plates	Suspension	4	Bone/Cart material	Perfusion	11	2.75	3	https://doi.org/10.1038/nmeth.2938		67	Figure 4	0 GY
	Immune cells	Primary cells	Mice	Cell type	Lymphoid	FACS	Plates	Suspension	4	Bone/Cart material	Perfusion	7	1.75	0	https://doi.org/10.1038/nmeth.2938		67	Figure 4	1 GY
	Immune cells	Primary cells	Mice	Cell type	Lymphoid	FACS	Plates	Suspension	2	Bone/Cart material	Perfusion	4	2	3	https://doi.org/10.1038/nmeth.2938		67	Figure 4	4 GY
	Immune cells	Primary cells	Mice	Cell type	Myeloid	FACS	Plates	Suspension	65	Bone/Cart material	Perfusion	50	0.769231	3	https://doi.org/10.1038/nmeth.2938		67	Figure 4	0 GY
	Immune cells	Primary cells	Mice	Cell type	Myeloid	FACS	Plates	Suspension	60	Bone/Cart material	Perfusion	41	0.683333	3	https://doi.org/10.1038/nmeth.2938		67	Figure 4	1 GY
	Immune cells	Primary cells	Mice	Cell type	Myeloid	FACS	Plates	Suspension	38	Bone/Cart material	Perfusion	25	0.657895	0	https://doi.org/10.1038/nmeth.2938		67	Figure 4	4 GY
	Immune cells	Primary cells	Mice	Cell type	HSC	FACS	Plates	Suspension	0.05	Bone/Cart material	Perfusion	0.28	5.6		https://doi.org/10.1089/ten.tec.2015.0507		68	Figure 5	0 GY	d4
	Immune cells	Primary cells	Mice	Cell type	HSC	FACS	Plates	Suspension	0.3	Bone/Cart material	Perfusion	0.7	2.33333		https://doi.org/10.1089/ten.tec.2015.0507		68	Figure 5	0 GY	d7
	Immune cells	Primary cells	Mice	Cell type	HSC	FACS	Plates	Suspension	1.2	Bone/Cart material	Perfusion	0.7	0.583333		https://doi.org/10.1089/ten.tec.2015.0507		68	Figure 5	0 GY	d10
	Immune cells	Primary cells	Mice	Cell type	Myeloid	FACS	Plates	Suspension	0.1	Bone/Cart material	Perfusion	0.04	0.4		https://doi.org/10.1089/ten.tec.2015.0507		68	Figure 5	0 GY	d4
	Immune cells	Primary cells	Mice	Cell type	Myeloid	FACS	Plates	Suspension	0.45	Bone/Cart material	Perfusion	0.14	0.311111		https://doi.org/10.1089/ten.tec.2015.0507		68	Figure 5	0 GY	d7
	Immune cells	Primary cells	Mice	Cell type	Myeloid	FACS	Plates	Suspension	2.2	Bone/Cart material	Perfusion	0.35	0.159091		https://doi.org/10.1089/ten.tec.2015.0507		68	Figure 5	0 GY	d10
	Bone/Cart	Prmary cells MSC diff)	Human	Cell Density	Number of cells	Microscopy	Plates	Monolayer/3D	7	3D and PDMS	Perfusion	8	1.14286	1	https://doi.org/10.1002/adhm.201200333		69	Figure 7
	Bone/Cart	Prmary cells MSC diff)	Human	Uptake	Ca2+	plate reader	Plates	Monolayer/3D	4	3D and PDMS	Perfusion	5.2	1.3		https://doi.org/10.1002/adhm.201200333		69	Figure 7
	Bone/Cart	Prmary cells MSC diff)	Human	Uptake	GAG	plate reader	Plates	Monolayer/3D	2.2	3D and PDMS	Perfusion	3	1.36364		https://doi.org/10.1002/adhm.201200333		69	Figure 7
	Liver	Primary cells	Human	Metabolism	UGT	plate reader	Well	Monolayer	65	3D	Perfusion	90	1.38462	0	https://doi.org/10.1039/b614872g		70	Figure 5	24h
	Liver	Primary cells	Human	Metabolism	UGT	plate reader	Well	Monolayer	110	3D	Perfusion	260	2.36364	1	https://doi.org/10.1039/b614872g		70	Figure 5	48h
	Liver	Primary cells	Human	Protein	Albumin	plate reader	Well	Monolayer	1300	3D	Perfusion	1500	1.15385	0	https://doi.org/10.1039/b614872g		70	Figure 5	24h
	Liver	Primary cells	Human	Protein	Albumin	plate reader	Well	Monolayer	600	3D	Perfusion	650	1.08333	0	https://doi.org/10.1039/b614872g		70	Figure 5	48h
	Liver	Primary cells	Human	Protein	Albumin	plate reader	Well	Monolayer	500	3D	Perfusion	850	1.7	0	https://doi.org/10.1039/b614872g		70	Figure 5	96h
	Bone/Cart	Primary cells	?	Cell phys	Lactic acid		Well	3D	3	3D	Perfusion	4.2	1.4		https://doi.org/10.1007/s10544-011-9510-1		71	Figure 7	pH 6.6
	Bone/Cart	Primary cells	?	Cell phys	Lactic acid		Well	3D	3.9	3D	Perfusion	3.5	0.897436		https://doi.org/10.1007/s10544-011-9510-1		71	Figure 7	pH 7
	Bone/Cart	Primary cells	?	Cell phys	Lactic acid		Well	3D	5	3D	Perfusion	5.5	1.1		https://doi.org/10.1007/s10544-011-9510-1		71	Figure 7	pH 7.2
	Bone/Cart	Primary cells	?	Cell phys	Lactic acid		Well	3D	9	3D	Perfusion	7	0.777778		https://doi.org/10.1007/s10544-011-9510-1		71	Figure 7	pH 7.3
	Bone/Cart	Primary cells	?	Metabolism	GAG	plate reader	Well	3D	0.023	3D	Perfusion	0.04	1.73913		https://doi.org/10.1007/s10544-011-9510-1		71	Figure 7	pH 6.6
	Bone/Cart	Primary cells	?	Metabolism	GAG	plate reader	Well	3D	0.028	3D	Perfusion	0.044	1.57143		https://doi.org/10.1007/s10544-011-9510-1		71	Figure 7	pH 7
	Bone/Cart	Primary cells	?	Metabolism	GAG	plate reader	Well	3D	0.045	3D	Perfusion	0.07	1.55556		https://doi.org/10.1007/s10544-011-9510-1		71	Figure 7	pH 7.2
	Bone/Cart	Primary cells	?	Metabolism	GAG	plate reader	Well	3D	0.025	3D	Perfusion	0.08	3.2		https://doi.org/10.1007/s10544-011-9510-1		71	Figure 7	pH 6.3
	Vessel	Primary cells	HUVEC	Protein	VE-Cadherin		Well	Monolayer	0.93	PDMS	Perfusion	0.8	0.860215	1	https://doi.org/10.1002/smll.201503241		72	Figure 5	Chol
	Vessel	Primary cells	HUVEC	Protein	VE-Cadherin		Well	Monolayer	0.95	PDMS	Perfusion	0.9	0.947368	0	https://doi.org/10.1002/smll.201503241		72	Figure 5	Ang
	Vessel	Primary cells	HUVEC	Protein	VE-Cadherin		Well	Monolayer	0.93	PDMS	Perfusion	0.8	0.860215	1	https://doi.org/10.1002/smll.201503241		72	Figure 5	TNFa
	Vessel	Primary cells	HUVEC	Protein	VE-Cadherin		Well	Monolayer	0.95	PDMS	Perfusion	0.95	1	0	https://doi.org/10.1002/smll.201503241		72	Figure 5	LPS
	Tumour	Cell line	HCT 116	Viability	Number of cells	Live/dead	Well	Monolayer	1	3D matrix	Perfusion	1	1		https://doi.org/10.1007/s10544-009-9307-7		73	Figure 7	24 h	Control
	Tumour	Cell line	HCT 116	Viability	Number of cells	Live/dead	Well	Monolayer	1	3D matrix	Perfusion	0.9	0.9		https://doi.org/10.1007/s10544-009-9307-7		73	Figure 7	24 h	FT
	Tumour	Cell line	HCT 116	Viability	Number of cells	Live/dead	Well	Monolayer	1	3D matrix	Perfusion	0.8	0.8		https://doi.org/10.1007/s10544-009-9307-7		73	Figure 7	24 h	5-FU
	Tumour	Cell line	HCT 116	Viability	Number of cells	Live/dead	Well	Monolayer	0.95	3D matrix	Perfusion	0.9	0.947368		https://doi.org/10.1007/s10544-009-9307-7		73	Figure 7	48h	Control
	Tumour	Cell line	HCT 116	Viability	Number of cells	Live/dead	Well	Monolayer	0.95	3D matrix	Perfusion	0.65	0.684211		https://doi.org/10.1007/s10544-009-9307-7		73	Figure 7	48 h	FT
	Tumour	Cell line	HCT 116	Viability	Number of cells	Live/dead	Well	Monolayer	0.75	3D matrix	Perfusion	0.5	0.666667		https://doi.org/10.1007/s10544-009-9307-7		73	Figure 7	48 h	5-FU
	Tumour	Cell line	HCT 116	Viability	Number of cells	Live/dead	Well	Monolayer	0.95	3D matrix	Perfusion	0.85	0.894737		https://doi.org/10.1007/s10544-009-9307-7		74	Figure 7	72h	Control
	Tumour	Cell line	HCT 116	Viability	Number of cells	Live/dead	Well	Monolayer	0.92	3D matrix	Perfusion	0.3	0.326087		https://doi.org/10.1007/s10544-009-9307-7		74	Figure 7	72 h	FT
	Tumour	Cell line	HCT 116	Viability	Number of cells	Live/dead	Well	Monolayer	0.65	3D matrix	Perfusion	0.3	0.461538		https://doi.org/10.1007/s10544-009-9307-7		74	Figure 7	72 h	5-FU
	Cardiac	iPSC derived		Cell Density	Number of cells	Ki67	Well	Monolayer	22	Glass	Perfusion	23	1.04545		https://doi.org/10.1038/srep21472		75	Figure 6
	Cardiac	iPSC derived		Cell Density	Number of cells	Ki67	Well	Monolayer	31	Glass	Perfusion	23	0.741935		https://doi.org/10.1038/srep21472		75	Figure 6
	Cardiac	iPSC derived		Cell Density	Number of cells	Ki67	Well	Monolayer	34	Glass	Perfusion	28	0.823529		https://doi.org/10.1038/srep21472		75	Figure 6
	Cardiac	iPSC derived		Cell Density	Number of cells	Ki67	Well	Monolayer	46	Glass	Perfusion	45	0.978261		https://doi.org/10.1038/srep21472		75	Figure 6
	Cardiac	iPSC derived		Cell Density	Number of cells	Ki67	Well	Monolayer	47	Glass	Perfusion	50	1.06383		https://doi.org/10.1038/srep21472		75	Figure 6
	Cardiac	iPSC derived		Cell Density	Number of cells	Ki67	Well	Monolayer	54	Glass	Perfusion	50	0.925926		https://doi.org/10.1038/srep21472		75	Figure 6
	Cardiac	iPSC derived		Cell Density	Number of cells	Ki67	Well	Monolayer	60	Glass	Perfusion	55	0.916667		https://doi.org/10.1038/srep21472		75	Figure 6
OOC search	Lung	Primary cells	Alveoral epithelium	Transport	Number of particles		Transwell	Monolayer	0.13	PDMS membrane	Perfusion	0.27	2.07692		https://doi.org/10.1126/science.1188302		76	Figure 4G	1h
OOC search	Lung	Primary cells	Alveoral epithelium	Transport	Number of particles		Transwell	Monolayer	0.54	PDMS membrane	Perfusion	0.41	0.759259		https://doi.org/10.1126/science.1188302		76	Figure 4G	2h
OOC search	Lung	Primary cells	Alveoral epithelium	Transport	Number of particles		Transwell	Monolayer	0.87	PDMS membrane	Perfusion	0.56	0.643678		https://doi.org/10.1126/science.1188302		76	Figure 4G	3h
OOC search	Lung	Primary cells	Alveoral epithelium	Transport	Number of particles		Transwell	Monolayer	1	PDMS membrane	Perfusion	0.7	0.7		https://doi.org/10.1126/science.1188302		76	Figure 4G	4h
OOC search	Liver	Primary cells	Hepatocytes	Viability	Number of cells	Live/dead	Well	Monolayer	97	Nanoporous membrane	Perfusion	98	1.01031	0	https://doi.org/10.1002/admt.202100677		77	Figure 4B	Acetaminophen	0 mM
OOC search	Liver	Primary cells	Hepatocytes	Viability	Number of cells	Live/dead	Well	Monolayer	8	Nanoporous membrane	Perfusion	15	1.875	0	https://doi.org/10.1002/admt.202100677		77	Figure 4B	Acetaminophen	10 mM
OOC search	Liver	Primary cells	Hepatocytes	Viability	Number of cells	Live/dead	Well	Monolayer	3	Nanoporous membrane	Perfusion	2	0.666667	0	https://doi.org/10.1002/admt.202100677		77	Figure 4B	Acetaminophen	20 mM
OOC search	Liver	Primary cells	Hepatocytes	Metabolism	Urea	plate reader	Well	Monolayer	0.4	Nanoporous membrane	Perfusion	1.5	3.75	1	https://doi.org/10.1002/admt.202100677		77	Figure 4B	Acetaminophen	0 mM
OOC search	Liver	Primary cells	Hepatocytes	Metabolism	Urea	plate reader	Well	Monolayer	0.07	Nanoporous membrane	Perfusion	1.25	17.8571	2	https://doi.org/10.1002/admt.202100677		77	Figure 4B	Acetaminophen	10 mM
OOC search	Liver	Primary cells	Hepatocytes	Metabolism	Urea	plate reader	Well	Monolayer	0.05	Nanoporous membrane	Perfusion	0.05	1	0	https://doi.org/10.1002/admt.202100677		77	Figure 4B	Acetaminophen	20 mM
OOC search	Liver	Primary cells	Hepatocytes	Protein	Albumin	plate reader	Well	Monolayer	27	Nanoporous membrane	Perfusion	95	3.51852	2	https://doi.org/10.1002/admt.202100677		77	Figure 4B	Acetaminophen	0 mM
OOC search	Liver	Primary cells	Hepatocytes	Protein	Albumin	plate reader	Well	Monolayer	22	Nanoporous membrane	Perfusion	55	2.5	0	https://doi.org/10.1002/admt.202100677		77	Figure 4B	Acetaminophen	10 mM
OOC search	Liver	Primary cells	Hepatocytes	Protein	Albumin	plate reader	Well	Monolayer	20	Nanoporous membrane	Perfusion	36	1.8	0	https://doi.org/10.1002/admt.202100677		77	Figure 4B	Acetaminophen	20 mM
OOC search	Liver	Cell line	HepG2	Viability	Number of cells	Live/dead	Well	Monolayer	100	Nanoporous membrane	Perfusion	100	1	0	https://doi.org/10.1002/admt.202100677		77	Figure 4B	tamoxifen	0 uM
OOC search	Liver	Cell line	HepG2	Viability	Number of cells	Live/dead	Well	Monolayer	83	Nanoporous membrane	Perfusion	90	1.08434	0	https://doi.org/10.1002/admt.202100677		77	Figure 4B	tamoxifen	10 uM
OOC search	Liver	Cell line	HepG2	Viability	Number of cells	Live/dead	Well	Monolayer	80	Nanoporous membrane	Perfusion	89	1.1125	0	https://doi.org/10.1002/admt.202100677		77	Figure 4B	tamoxifen	20 uM
OOC search	Liver	Cell line	HepG2	Metabolism	Urea	plate reader	Well	Monolayer	6.5	Nanoporous membrane	Perfusion	6.6	1.01538	0	https://doi.org/10.1002/admt.202100677		77	Figure 4B	tamoxifen	0 uM
OOC search	Liver	Cell line	HepG2	Metabolism	Urea	plate reader	Well	Monolayer	6.8	Nanoporous membrane	Perfusion	7.3	1.07353	0	https://doi.org/10.1002/admt.202100677		77	Figure 4B	tamoxifen	10 uM
OOC search	Liver	Cell line	HepG2	Metabolism	Urea	plate reader	Well	Monolayer	5.7	Nanoporous membrane	Perfusion	7.2	1.26316	0	https://doi.org/10.1002/admt.202100677		77	Figure 4B	tamoxifen	20 uM
OOC search	Liver	Cell line	HepG2	Protein	Albumin	plate reader	Well	Monolayer	0.05	Nanoporous membrane	Perfusion	1	20	3	https://doi.org/10.1002/admt.202100677		77	Figure 4B	tamoxifen	0 uM
OOC search	Liver	Cell line	HepG2	Protein	Albumin	plate reader	Well	Monolayer	0.01	Nanoporous membrane	Perfusion	0.18	18	3	https://doi.org/10.1002/admt.202100677		77	Figure 4B	tamoxifen	10 uM
OOC search	Liver	Cell line	HepG2	Protein	Albumin	plate reader	Well	Monolayer	0.01	Nanoporous membrane	Perfusion	0.37	37	3	https://doi.org/10.1002/admt.202100677		77	Figure 4B	tamoxifen	20 uM
OOC search	Tumour	Cell line	HeLa	Cell Density	Cell number		Well	Monolayer	1.8	Polyester membrane	Recirculation	4	2.22222		https://doi.org/10.1002/bit.26087		78	Figure 2b	24h
OOC search	Tumour	Cell line	HeLa	Cell Density	Cell number		Well	Monolayer	4.8	Polyester membrane	Recirculation	5.8	1.20833		https://doi.org/10.1002/bit.26087		78	Figure 2b	48h
OOC search	Tumour	Cell line	HeLa	Cell Density	Cell number		Well	Monolayer	6.6	Polyester membrane	Recirculation	8.4	1.27273		https://doi.org/10.1002/bit.26087		78	Figure 2b	72h
OOC search	Immune cells	Cell line	DC/THP1	Viability	Cell number	7AAD	Well	Monolayer	92	PDMS	Perfusion	88	0.956522	0	https://doi.org/10.3390/pharmaceutics12050464		79	Figure 4
OOC search	Immune cells	Cell line	Jurkat	Viability	Cell number	7AAD	Well	Monolayer	90	PDMS	Perfusion	90	1	0	https://doi.org/10.3390/pharmaceutics12050464		79	Figure 4
OOC search	Immune cells	Cell line	Jurkat	Cell Density	Cell number		Well	Monolayer	2.5	PDMS	Perfusion	2.8	1.12	0	https://doi.org/10.3390/pharmaceutics12050464		79	Figure 4	Alone
OOC search	Immune cells	Cell line	Jurkat	Cell Density	Cell number		Well	Monolayer	4	PDMS	Perfusion	5.5	1.375	1	https://doi.org/10.3390/pharmaceutics12050464		79	Figure 4	Coculture
OOC search	Brain	Organoid	hiPSC	mRNA	TBR1	PCR	Well	3D	1	PDMS	Perfusion	3.5	3.5	3	https://doi.org/10.1039/c7ra11714k		80	Figure 6C
OOC search	Brain	Organoid	hiPSC	mRNA	CTIP2	PCR	Well	3D	1	PDMS	Perfusion	1.8	1.8	1	https://doi.org/10.1039/c7ra11714k		80	Figure 6C
OOC search	Liver	iPSC derived	Hepatocytes	Protein	Albumin		Well	2D	18	PDMS	Perfusion	10	0.555556		https://doi.org/10.1088/1758-5090/9/1/015014		81	Figure 7C and D	d2
OOC search	Liver	iPSC derived	Hepatocytes	Protein	Albumin		Well	2D	140	PDMS	Perfusion	180	1.28571		https://doi.org/10.1088/1758-5090/9/1/015014		81	Figure 7C and D	d10
OOC search	Liver	iPSC derived	Hepatocytes	Protein	Albumin		Well	2D	70	PDMS	Perfusion	320	4.57143		https://doi.org/10.1088/1758-5090/9/1/015014		81	Figure 7C and D	d21
OOC search	Liver	iPSC derived	Hepatocytes	Metabolism	Urea		Well	2D	1.7	PDMS	Perfusion	0.9	0.529412		https://doi.org/10.1088/1758-5090/9/1/015014		81	Figure 7C and D	d2
OOC search	Liver	iPSC derived	Hepatocytes	Metabolism	Urea		Well	2D	1	PDMS	Perfusion	1.8	1.8		https://doi.org/10.1088/1758-5090/9/1/015014		81	Figure 7C and D	d10
OOC search	Liver	iPSC derived	Hepatocytes	Metabolism	Urea		Well	2D	0.9	PDMS	Perfusion	1.3	1.44444		https://doi.org/10.1088/1758-5090/9/1/015014		81	Figure 7C and D	d21
OOC search	Intestine	Cell line	Caco2	Cell phys	TEER		Transwell	2D	200	Polycarbonat filter	Perfusion	100	0.5	0	https://doi.org/10.1063/5.0039366		82	Fig 5C	d1
OOC search	Intestine	Cell line	Caco2	Cell phys	TEER		Transwell	2D	250	Polycarbonat filter	Perfusion	300	1.2	1	https://doi.org/10.1063/5.0039366		82	Fig 5C	d5
OOC search	Intestine	Cell line	Caco2	Cell phys	TEER		Transwell	2D	590	Polycarbonat filter	Perfusion	600	1.01695	0	https://doi.org/10.1063/5.0039366		82	Fig 5C	d9
OOC search	Vessel	Primary cells	HUVEC	Cell phys	TEER		Transwell	2D	100	Polycarbonat filter	Perfusion	110	1.1	0	https://doi.org/10.1063/5.0039366		82	Fig 5D	d1
OOC search	Vessel	Primary cells	HUVEC	Cell phys	TEER		Transwell	2D	150	Polycarbonat filter	Perfusion	180	1.2	3	https://doi.org/10.1063/5.0039366		82	Fig 5D	d4
OOC search	Vessel	Primary cells	HUVEC	Cell phys	TEER		Transwell	2D	180	Polycarbonat filter	Perfusion	225	1.25	3	https://doi.org/10.1063/5.0039366		82	Fig 5D	d5
OOC search	Pancreas	iPSC derived	Islands	mRNA	E-cadherin	PCR	Plates	3D	1	Polycarbonat filter	Perfusion	16	16	3	https://doi.org/10.1039/c8lc01298a		83	Fig 3
OOC search	Pancreas	iPSC derived	Islands	Protein	E-cadherin	Microscopy	Plates	3D	55	Polycarbonat filter	Perfusion	90	1.63636	1	https://doi.org/10.1039/c8lc01298a		83	Fig 3
OOC search	Pancreas	iPSC derived	Islands	mRNA	PDX1	PCR	Plates	3D	1	Polycarbonat filter	Perfusion	3.6	3.6	2	https://doi.org/10.1039/c8lc01298a		83	Fig 5
OOC search	Pancreas	iPSC derived	Islands	mRNA	NKX6.1	PCR	Plates	3D	1	Polycarbonat filter	Perfusion	5.3	5.3	2	https://doi.org/10.1039/c8lc01298a		83	Fig 5
OOC search	Pancreas	iPSC derived	Islands	mRNA	INS	PCR	Plates	3D	1	Polycarbonat filter	Perfusion	40	40	3	https://doi.org/10.1039/c8lc01298a		83	Fig 5
OOC search	Pancreas	iPSC derived	Islands	mRNA	GCG	PCR	Plates	3D	1	Polycarbonat filter	Perfusion	45	45	3	https://doi.org/10.1039/c8lc01298a		83	Fig 5
OOC search	Pancreas	iPSC derived	Islands	Release	Insulin		Plates	3D	1.8	Polycarbonat filter	Perfusion	2	1.11111		https://doi.org/10.1039/c8lc01298a		83	Fig 6
OOC search	Pancreas	iPSC derived	Islands	Release	Insulin		Plates	3D	2.4	Polycarbonat filter	Perfusion	3.1	1.29167		https://doi.org/10.1039/c8lc01298a		83	Fig 6
OOC search	Intestine	Cell line	Caco2	Transport	Permeability	FITC-Dex	Transwell	2D	50	PET	Perfusion	5	0.1	3	https://doi.org/10.1016/j.biomaterials.2019.119396		84	Fig 1
OOC search	Intestine	Cell line	Caco2	Transport	Permeability	FITC-Dex 4k	Transwell	2D	9e-08	Polycarbonat filter	Perfusion	8e-06	88.8889	1	https://doi.org/10.1021/acsbiomaterials.0c00190		85	Fig 3	5 Transwell 5 chip	Stange permability
OOC search	Intestine	Cell line	Caco2	Transport	Permeability	FITC-Dex 4k	Transwell	2D	9e-08	Polycarbonat filter	Perfusion	2e-07	2.22222	1	https://doi.org/10.1021/acsbiomaterials.0c00190		85	Fig 3	21 Transwell 5 chip	Stange permability
OOC search	Intestine	Cell line	Caco2	Enzyme	AP		Transwell	2D	90	Polycarbonat filter	Perfusion	200	2.22222	1	https://doi.org/10.1021/acsbiomaterials.0c00190		85	Fig 3	5 Transwell 5 chip
OOC search	Intestine	Cell line	Caco2	Enzyme	AP		Transwell	2D	160	Polycarbonat filter	Perfusion	200	1.25	0	https://doi.org/10.1021/acsbiomaterials.0c00190		85	Fig 3	21 Transwell 5 chip
OOC search	Intestine	Cell line	Caco2	Transport	LY		Transwell	2D	2e-06	Polycarbonat filter	Perfusion	3e-05	15	1	https://doi.org/10.1021/acsbiomaterials.0c00190		85	Fig 3	21 Transwell 5 chip	Stange permability
OOC search	Immune cells	Primary cells	DC	Viability	Cell number		Transwell	2D	88	PDMS	Perfusion	90	1.02273		https://doi.org/10.3389/fphar.2021.707891		86	Fig 2	0.5-3h
OOC search	Immune cells	Primary cells	DC	Viability	Cell number		Transwell	2D	88	PDMS	Perfusion	85	0.965909		https://doi.org/10.3389/fphar.2021.707891		86	Fig 2	16h
OOC search	Immune cells	Primary cells	DC	Protein	HLA-DR/%cells	FACS	Transwell	2D	88	PDMS	Perfusion	85	0.965909		https://doi.org/10.3389/fphar.2021.707891		86	Fig 2	0.5-3h
OOC search	Immune cells	Primary cells	DC	Protein	HLA-DR/%cells	FACS	Transwell	2D	88	PDMS	Perfusion	83	0.943182		https://doi.org/10.3389/fphar.2021.707891		86	Fig 2	16h
OOC search	Immune cells	Primary cells	DC	Protein	CD80/%cells	FACS	Transwell	2D	65	PDMS	Perfusion	95	1.46154		https://doi.org/10.3389/fphar.2021.707891		86	Fig 2	0.5-3h
OOC search	Immune cells	Primary cells	DC	Protein	CD80/%cells	FACS	Transwell	2D	65	PDMS	Perfusion	130	2		https://doi.org/10.3389/fphar.2021.707891		86	Fig 2	16h
OOC search	Immune cells	Primary cells	DC	Protein	CD83/%cells	FACS	Transwell	2D	2	PDMS	Perfusion	4.5	2.25		https://doi.org/10.3389/fphar.2021.707891		86	Fig 2	0.5-3h
OOC search	Immune cells	Primary cells	DC	Protein	CD83/%cells	FACS	Transwell	2D	2	PDMS	Perfusion	4	2		https://doi.org/10.3389/fphar.2021.707891		86	Fig 2	16h
OOC search	Immune cells	Primary cells	DC	Protein	CD86/%cells	FACS	Transwell	2D	65	PDMS	Perfusion	60	0.923077		https://doi.org/10.3389/fphar.2021.707891		86	Fig 2	0.5-3h
OOC search	Immune cells	Primary cells	DC	Protein	CD86/%cells	FACS	Transwell	2D	65	PDMS	Perfusion	60	0.923077		https://doi.org/10.3389/fphar.2021.707891		86	Fig 2	16h
OOC search	Intestine	Cell line	Caco2	Metabolism	CK		Plates	2D	98	Polycarbonat filter	Perfusion	88	0.897959	3	https://doi.org/10.1016/j.ijpharm.2020.119669		87	Fig 3
OOC search	Vessel	Primary cells	HUVEC	Metabolism	CK		Plates	2D	95	Polycarbonat filter	Perfusion	88	0.926316	1	https://doi.org/10.1016/j.ijpharm.2020.119669		87	Fig 3
OOC search	Liver	Cell line	HepG2	Metabolism	CK		Plates	2D	90	Polycarbonat filter	Perfusion	70	0.777778	3	https://doi.org/10.1016/j.ijpharm.2020.119669		87	Fig 3
OOC search	Kidney	Cell line	HK2	Metabolism	CK		Plates	2D	87	Polycarbonat filter	Perfusion	78	0.896552	1	https://doi.org/10.1016/j.ijpharm.2020.119669		87	Fig 3
OOC search	Tumour	Cell line	MCF-7	Metabolism	CK		Plates	2D	95	Polycarbonat filter	Perfusion	75	0.789474	3	https://doi.org/10.1016/j.ijpharm.2020.119669		87	Fig 3
OOC search	Liver	Cell line	HepG2	Metabolism	CK		Plates	2D	50	Polycarbonat filter	Perfusion	41	0.82		https://doi.org/10.1016/j.ijpharm.2020.119669		87	Fig 3c	6h
OOC search	Liver	Cell line	HepG2	Metabolism	CK		Plates	2D	45	Polycarbonat filter	Perfusion	38	0.844444		https://doi.org/10.1016/j.ijpharm.2020.119669		87	Fig 3c	12h
OOC search	Liver	Cell line	HepG2	Metabolism	CK		Plates	2D	44	Polycarbonat filter	Perfusion	33	0.75		https://doi.org/10.1016/j.ijpharm.2020.119669		87	Fig 3c	24h
OOC search	Liver	Cell line	HepG2	Metabolism	CK		Plates	2D	43	Polycarbonat filter	Perfusion	33	0.767442		https://doi.org/10.1016/j.ijpharm.2020.119669		87	Fig 3c	48h
OOC search	Intestine	Cell line	Caco2	Viability	Number of cells		Plates	2D	85	Polycarbonat filter	Perfusion	95	1.11765		https://doi.org/10.1016/j.ijpharm.2020.119669		87	Fig 4
OOC search	Vessel	Primary cells	HUVEC	Viability	Number of cells		Plates	2D	95	Polycarbonat filter	Perfusion	78	0.821053		https://doi.org/10.1016/j.ijpharm.2020.119669		87	Fig 4
OOC search	Liver	Cell line	HepG2	Viability	Number of cells		Plates	2D	92	Polycarbonat filter	Perfusion	78	0.847826		https://doi.org/10.1016/j.ijpharm.2020.119669		87	Fig 4
OOC search	Kidney	Cell line	HK2	Viability	Number of cells		Plates	2D	95	Polycarbonat filter	Perfusion	85	0.894737		https://doi.org/10.1016/j.ijpharm.2020.119669		87	Fig 4
OOC search	Intestine	Cell line	Caco2	Viability	Number of cells		Plates	2D	98	Polycarbonat filter	Perfusion	100	1.02041		https://doi.org/10.1016/j.ijpharm.2020.119669		87	Fig 4	0 uM CK
OOC search	Intestine	Cell line	Caco2	Viability	Number of cells		Plates	2D	60	Polycarbonat filter	Perfusion	85	1.41667		https://doi.org/10.1016/j.ijpharm.2020.119669		87	Fig 4	100 uM CK
OOC search	Intestine	Cell line	Caco2	Viability	Number of cells		Plates	2D	35	Polycarbonat filter	Perfusion	50	1.42857		https://doi.org/10.1016/j.ijpharm.2020.119669		87	Fig 4	200 uM CK
OOC search	Vessel	Primary cells	HUVEC	Viability	Number of cells		Plates	2D	100	Polycarbonat filter	Perfusion	100	1		https://doi.org/10.1016/j.ijpharm.2020.119669		87	Fig 4	0 uM CK
OOC search	Vessel	Primary cells	HUVEC	Viability	Number of cells		Plates	2D	95	Polycarbonat filter	Perfusion	95	1		https://doi.org/10.1016/j.ijpharm.2020.119669		87	Fig 4	100 uM CK
OOC search	Vessel	Primary cells	HUVEC	Viability	Number of cells		Plates	2D	85	Polycarbonat filter	Perfusion	60	0.705882		https://doi.org/10.1016/j.ijpharm.2020.119669		87	Fig 4	200 uM CK
OOC search	Liver	Cell line	HepG2	Viability	Number of cells		Plates	2D	100	Polycarbonat filter	Perfusion	100	1		https://doi.org/10.1016/j.ijpharm.2020.119669		87	Fig 4	0 uM CK
OOC search	Liver	Cell line	HepG2	Viability	Number of cells		Plates	2D	60	Polycarbonat filter	Perfusion	78	1.3		https://doi.org/10.1016/j.ijpharm.2020.119669		87	Fig 4	100 uM CK
OOC search	Liver	Cell line	HepG2	Viability	Number of cells		Plates	2D	10	Polycarbonat filter	Perfusion	30	3		https://doi.org/10.1016/j.ijpharm.2020.119669		87	Fig 4	200 uM CK
OOC search	Kidney	Cell line	HK2	Viability	Number of cells		Plates	2D	100	Polycarbonat filter	Perfusion	100	1		https://doi.org/10.1016/j.ijpharm.2020.119669		87	Fig 4	0 uM CK
OOC search	Kidney	Cell line	HK2	Viability	Number of cells		Plates	2D	85	Polycarbonat filter	Perfusion	85	1		https://doi.org/10.1016/j.ijpharm.2020.119669		87	Fig 4	100 uM CK
OOC search	Kidney	Cell line	HK2	Viability	Number of cells		Plates	2D	15	Polycarbonat filter	Perfusion	33	2.2		https://doi.org/10.1016/j.ijpharm.2020.119669		87	Fig 4	200 uM CK
OOC search	Ovary	Primary cells	Human	Shape	Size		Plates		180	PDMS	Perfusion	210	1.16667		https://doi.org/10.3390/mi8110335		88	Fig 4	d0
OOC search	Ovary	Primary cells	Human	Shape	Size		Plates		310	PDMS	Perfusion	290	0.935484		https://doi.org/10.3390/mi8110335		88	Fig 4	d4
OOC search	Ovary	Primary cells	Human	Shape	Size		Plates		380	PDMS	Perfusion	360	0.947368		https://doi.org/10.3390/mi8110335		88	Fig 4	d8
OOC search	Ovary	Primary cells	Human	Release	Estradiol		Plates		90	PDMS	Perfusion	75	0.833333		https://doi.org/10.3390/mi8110335		88	Fig 4	d2
OOC search	Ovary	Primary cells	Human	Release	Estradiol		Plates		95	PDMS	Perfusion	90	0.947368		https://doi.org/10.3390/mi8110335		88	Fig 4	d4
OOC search	Ovary	Primary cells	Human	Release	Estradiol		Plates		14	PDMS	Perfusion	11	0.785714		https://doi.org/10.3390/mi8110335		88	Fig 4	d8
OOC search	Ovary	Primary cells	Human	Release	Testosterone		Plates		0.085	PDMS	Perfusion	0.085	1		https://doi.org/10.3390/mi8110335		88	Fig 4	d2
OOC search	Ovary	Primary cells	Human	Release	Testosterone		Plates		0.085	PDMS	Perfusion	0.085	1		https://doi.org/10.3390/mi8110335		88	Fig 4	d4
OOC search	Ovary	Primary cells	Human	Release	Testosterone		Plates		0.085	PDMS	Perfusion	0.085	1		https://doi.org/10.3390/mi8110335		88	Fig 4	d8
OOC search	Adipose	iPSC derived	adipocytes	Shape	Lipids droplet size		Plates	2D	18	PDMS	Perfusion	22	1.22222	2	https://doi.org/10.1002/smll.202103157		89	Fig 6
OOC search	Adipose	iPSC derived	adipocytes	Shape	Lipids/nuclei		Plates	2D	3.7	PDMS	Perfusion	1.9	0.513514	2	https://doi.org/10.1002/smll.202103157		89	Fig 6
OOC search	hMSC	iPSC derived	adipocytes	Viability	Cell number	Live/dead	Plates	2D	82	PDMS	Perfusion	98	1.19512	2	https://doi.org/10.1002/smll.202103157		89	Fig 5
OOC search	iPSC	iPSC derived	adipocytes	Viability	Cell number	Live/dead	Plates	2D	77	PDMS	Perfusion	98	1.27273	2	https://doi.org/10.1002/smll.202103157		89	Fig 5
OOC search	Adipose	iPSC derived	adipocytes	Shape	Lipids droplet size		Plates	2D	18	PDMS	Perfusion	21	1.16667	2	https://doi.org/10.1002/smll.202103157		89	Fig 7
OOC search	Adipose	iPSC derived	adipocytes	Shape	Lipids/nuclei		Plates	2D	1.9	PDMS	Perfusion	5.3	2.78947	2	https://doi.org/10.1002/smll.202103157		89	Fig. 7
OOC search	Liver	Microtissue	Human	Metabolism	ATP		Plates	3D	18	Polystyrene	Recirculation	21	1.16667		https://doi.org/10.1002/adbi.202000079		90	Fig 2	7d
OOC search	Liver	Microtissue	Human	Metabolism	ATP		Plates	3D	12	Polystyrene	Recirculation	13	1.08333		https://doi.org/10.1002/adbi.202000079		90	Fig 2	14d
OOC search	Liver	Microtissue	Human	Metabolism	CYP3A4		Plates	3D	0.21	Polystyrene	Recirculation	0.25	1.19048		https://doi.org/10.1002/adbi.202000079		90	Fig 2	7d
OOC search	Liver	Microtissue	Human	Metabolism	CYP3A4		Plates	3D	12	Polystyrene	Recirculation	14	1.16667		https://doi.org/10.1002/adbi.202000079		90	Fig 2	14d
OOC search	Liver	Microtissue	Human	Protein	Albumin		Plates	3D	1.3	Polystyrene	Recirculation	1.2	0.923077		https://doi.org/10.1002/adbi.202000079		90	Fig 2	3d
OOC search	Liver	Microtissue	Human	Protein	Albumin		Plates	3D	1.4	Polystyrene	Recirculation	1.1	0.785714		https://doi.org/10.1002/adbi.202000079		90	Fig 2	5d
OOC search	Liver	Microtissue	Human	Protein	Albumin		Plates	3D	1.1	Polystyrene	Recirculation	0.95	0.863636		https://doi.org/10.1002/adbi.202000079		90	Fig 2	7d
OOC search	Liver	Microtissue	Human	Protein	Albumin		Plates	3D	1	Polystyrene	Recirculation	0.8	0.8		https://doi.org/10.1002/adbi.202000079		90	Fig 2	10d
OOC search	Liver	Microtissue	Human	Shape	Size		Plates	3D	300	Polystyrene	Recirculation	390	1.3		https://doi.org/10.1002/adbi.202000079		90	Fig 5	Ctrl
OOC search	Liver	Microtissue	Human	Shape	SIze		Plates	3D	280	Polystyrene	Recirculation	310	1.10714		https://doi.org/10.1002/adbi.202000079		90	Fig 5	1 mM CP
OOC search	Liver	Microtissue	Human	Shape	SIze		Plates	3D	270	Polystyrene	Recirculation	280	1.03704		https://doi.org/10.1002/adbi.202000079		90	Fig 5	1 mM IFF
OOC search	Liver	Microtissue	Human	Metabolism	ATP		Plates	3D	22	Polystyrene	Recirculation	20	0.909091		https://doi.org/10.1177/2472630318802582		91	Fig 7	6h
OOC search	Liver	Microtissue	Human	Metabolism	ATP		Plates	3D	22	Polystyrene	Recirculation	18	0.818182		https://doi.org/10.1177/2472630318802582		91	Fig 7	10h
OOC search	Liver	Microtissue	Human	Shape	Size		Plates	3D	1.3	Polystyrene	Recirculation	1.5	1.15385		https://doi.org/10.1177/2472630318802582		91	Fig 7	d2
OOC search	Liver	Microtissue	Human	Shape	Size		Plates	3D	1.7	Polystyrene	Recirculation	2	1.17647		https://doi.org/10.1177/2472630318802582		91	Fig 7	d4
OOC search	Liver	Microtissue	Human	Shape	Size		Plates	3D	2	Polystyrene	Recirculation	2.4	1.2		https://doi.org/10.1177/2472630318802582		91	Fig 7	d7
OOC search	Lung	Cell line	A549	Transport	Lucifer yellow		Transwell	2D	0.095	PDMS membrane	Perfusion	0.205	2.15789		https://doi.org/10.3390/mi10080533		92	Fig 11
OOC search	Pancreas	Rodent	Islands	Viability	Cell number	Live/dead	Plates	3D	88	Acryl	Perfusion	94	1.06818		https://doi.org/10.1126/sciadv.aba5515		93	Fig 3	24h
OOC search	Pancreas	Rodent	Islands	Viability	Cell number	Live/dead	Plates	3D	88	PFA (permable)	Perfusion	98	1.11364		https://doi.org/10.1126/sciadv.aba5515		93	Fig 3	24h
OOC search	Pancreas	Rodent	Islands	Viability	Cell number	Live/dead	Plates	3D	94	Acryl	Perfusion	95	1.01064		https://doi.org/10.1126/sciadv.aba5515		93	Fig 3	72h
OOC search	Pancreas	Rodent	Islands	Viability	Cell number	Live/dead	Plates	3D	94	PFA (permable)	Perfusion	97	1.03191		https://doi.org/10.1126/sciadv.aba5515		93	Fig 3	72h
OOC search	Pancreas	Rodent	Islands	Viability	Cell number	Apotosis	Plates	3D	5	Acryl	Perfusion	5	1		https://doi.org/10.1126/sciadv.aba5515		93	Fig 4C	2h
OOC search	Pancreas	Rodent	Islands	Viability	Cell number	Apotosis	Plates	3D	22	Acryl	Perfusion	12	0.545455		https://doi.org/10.1126/sciadv.aba5515		93	Fig 4C	24h
OOC search	Pancreas	Rodent	Islands	Viability	Cell number	Apotosis	Plates	3D	32	Acryl	Perfusion	13	0.40625		https://doi.org/10.1126/sciadv.aba5515		93	Fig 4C	48h
OOC search	Pancreas	Rodent	Islands	Protein	Insulin		Plates	3D	10	Acryl	Perfusion	300	30	3	https://doi.org/10.1126/sciadv.aba5515		93	Fig 5B	24h
OOC search	Pancreas	Rodent	Islands	Protein	Insulin		Plates	3D	10	PFA (permable)	Perfusion	280	28	3	https://doi.org/10.1126/sciadv.aba5515		93	Fig 5B	24h
OOC search	Pancreas	Rodent	Islands	Protein	Insulin		Plates	3D	10	Acryl	Perfusion	550	55	1	https://doi.org/10.1126/sciadv.aba5515		93	Fig 5B	72h
OOC search	Pancreas	Rodent	Islands	Protein	Insulin		Plates	3D	10	PFA (permable)	Perfusion	360	36	3	https://doi.org/10.1126/sciadv.aba5515		93	Fig 5B	72h
OOC search	Pancreas	Rodent	Islands	Protein	Insulin		Plates	3D	10	Acryl	Perfusion	380	38	1	https://doi.org/10.1126/sciadv.aba5515		93	Fig 5B	120h
OOC search	Pancreas	Rodent	Islands	Protein	Insulin		Plates	3D	10	PFA (permable)	Perfusion	420	42	2	https://doi.org/10.1126/sciadv.aba5515		93	Fig 5B	120h
OOC search	Pancreas	Rodent	Islands	Protein	Insulin		Plates	3D	1	Acryl	Perfusion	12	12	3	https://doi.org/10.1126/sciadv.aba5515		93	Fig 5B	24h
OOC search	Pancreas	Rodent	Islands	Protein	Insulin		Plates	3D	1	PFA (permable)	Perfusion	7	7	3	https://doi.org/10.1126/sciadv.aba5515		93	Fig 5B	24h
OOC search	Pancreas	Rodent	Islands	Protein	Insulin		Plates	3D	1	Acryl	Perfusion	13	13	3	https://doi.org/10.1126/sciadv.aba5515		93	Fig 5B	72h
OOC search	Pancreas	Rodent	Islands	Protein	Insulin		Plates	3D	1	PFA (permable)	Perfusion	10	10	2	https://doi.org/10.1126/sciadv.aba5515		93	Fig 5C	72h
OOC search	Pancreas	Rodent	Islands	Protein	Insulin		Plates	3D	1	Acryl	Perfusion	6	6	0	https://doi.org/10.1126/sciadv.aba5515		93	Fig 5C	120h
OOC search	Pancreas	Rodent	Islands	Protein	Insulin		Plates	3D	1	PFA (permable)	Perfusion	10	10	2	https://doi.org/10.1126/sciadv.aba5515		93	Fig 5C	120h
OOC search	Pancreas	Rodent	Islands	Protein	Insulin		Plates	3D	0.01	Acryl	Perfusion	0.23	23	3	https://doi.org/10.1126/sciadv.aba5515		93	Fig 5D	24h
OOC search	Pancreas	Rodent	Islands	Protein	Insulin		Plates	3D	0.01	PFA (permable)	Perfusion	0.2	20	3	https://doi.org/10.1126/sciadv.aba5515		93	Fig 5D	24h
OOC search	Pancreas	Rodent	Islands	Protein	Insulin		Plates	3D	0.01	Acryl	Perfusion	0.35	35	1	https://doi.org/10.1126/sciadv.aba5515		93	Fig 5D	72h
OOC search	Pancreas	Rodent	Islands	Protein	Insulin		Plates	3D	0.01	PFA (permable)	Perfusion	0.3	30	0	https://doi.org/10.1126/sciadv.aba5515		93	Fig 5D	72h
OOC search	Pancreas	Rodent	Islands	Protein	Insulin		Plates	3D	0.01	Acryl	Perfusion	0.15	15	1	https://doi.org/10.1126/sciadv.aba5515		93	Fig 5D	120h
OOC search	Pancreas	Rodent	Islands	Protein	Insulin		Plates	3D	0.01	PFA (permable)	Perfusion	0.2	20	2	https://doi.org/10.1126/sciadv.aba5515		93	Fig 5D	120h
OOC search	Pancreas	Rodent	Islands	Protein	Insulin		Plates	3D	50	Acryl	Perfusion	200	4	0	https://doi.org/10.1126/sciadv.aba5515		93	Fig 5B	24h
OOC search	Pancreas	Rodent	Islands	Protein	Insulin		Plates	3D	50	PFA (permable)	Perfusion	100	2	0	https://doi.org/10.1126/sciadv.aba5515		93	Fig 5B	24h
OOC search	Pancreas	Rodent	Islands	Protein	Insulin		Plates	3D	150	Acryl	Perfusion	600	4	1	https://doi.org/10.1126/sciadv.aba5515		93	Fig 5B	72h
OOC search	Pancreas	Rodent	Islands	Protein	Insulin		Plates	3D	150	PFA (permable)	Perfusion	300	2	0	https://doi.org/10.1126/sciadv.aba5515		93	Fig 5B	72h
OOC search	Pancreas	Rodent	Islands	Protein	Insulin		Plates	3D	250	Acryl	Perfusion	700	2.8	1	https://doi.org/10.1126/sciadv.aba5515		93	Fig 5B	120h
OOC search	Pancreas	Rodent	Islands	Protein	Insulin		Plates	3D	250	PFA (permable)	Perfusion	600	2.4	0	https://doi.org/10.1126/sciadv.aba5515		93	Fig 5B	120h
OOC search	Pancreas	Rodent	Islands	Protein	Insulin		Plates	3D	2	Acryl	Perfusion	7	3.5	0	https://doi.org/10.1126/sciadv.aba5515		93	Fig 5B	24h
OOC search	Pancreas	Rodent	Islands	Protein	Insulin		Plates	3D	2	PFA (permable)	Perfusion	2	1	0	https://doi.org/10.1126/sciadv.aba5515		93	Fig 5B	24h
OOC search	Pancreas	Rodent	Islands	Protein	Insulin		Plates	3D	6	Acryl	Perfusion	18	3	2	https://doi.org/10.1126/sciadv.aba5515		93	Fig 5B	72h
OOC search	Pancreas	Rodent	Islands	Protein	Insulin		Plates	3D	5	PFA (permable)	Perfusion	15	3	0	https://doi.org/10.1126/sciadv.aba5515		93	Fig 5C	72h
OOC search	Pancreas	Rodent	Islands	Protein	Insulin		Plates	3D	5	Acryl	Perfusion	16	3.2	0	https://doi.org/10.1126/sciadv.aba5515		93	Fig 5C	120h
OOC search	Pancreas	Rodent	Islands	Protein	Insulin		Plates	3D	6	PFA (permable)	Perfusion	10	1.66667	0	https://doi.org/10.1126/sciadv.aba5515		93	Fig 5C	120h
OOC search	Pancreas	Rodent	Islands	Protein	Insulin		Plates	3D	0.1	Acryl	Perfusion	0.4	4	0	https://doi.org/10.1126/sciadv.aba5515		93	Fig 5D	24h
OOC search	Pancreas	Rodent	Islands	Protein	Insulin		Plates	3D	0.1	PFA (permable)	Perfusion	0.1	1	0	https://doi.org/10.1126/sciadv.aba5515		93	Fig 5D	24h
OOC search	Pancreas	Rodent	Islands	Protein	Insulin		Plates	3D	0.25	Acryl	Perfusion	0.75	3	1	https://doi.org/10.1126/sciadv.aba5515		93	Fig 5D	72h
OOC search	Pancreas	Rodent	Islands	Protein	Insulin		Plates	3D	0.25	PFA (permable)	Perfusion	0.45	1.8	0	https://doi.org/10.1126/sciadv.aba5515		93	Fig 5D	72h
OOC search	Pancreas	Rodent	Islands	Protein	Insulin		Plates	3D	0.2	Acryl	Perfusion	0.8	4	2	https://doi.org/10.1126/sciadv.aba5515		93	Fig 5D	120h
OOC search	Pancreas	Rodent	Islands	Protein	Insulin		Plates	3D	0.2	PFA (permable)	Perfusion	0.3	1.5	0	https://doi.org/10.1126/sciadv.aba5515		93	Fig 5D	120h
OOC search	Liver	Primary cells	Rodent	Viability	Cell number	Live/dead	Plates	2D	60		Perfusion	86	1.43333	2	https://doi.org/10.1016/j.tiv.2017.01.007		94	Fig 3	d2
OOC search	Liver	Primary cells	Rodent	Viability	Cell number	Live/dead	Plates	2D	55		Perfusion	85	1.54545	2	https://doi.org/10.1016/j.tiv.2017.01.007		94	Fig 3	d4
OOC search	Liver	Primary cells	Rodent	Viability	Cell number	Live/dead	Plates	2D	28		Perfusion	82	2.92857	0	https://doi.org/10.1016/j.tiv.2017.01.007		94	Fig 3	d8
OOC search	Liver	Primary cells	Human	Metabolism	ALT		Plates	2D	62		Perfusion	80	1.29032	1	https://doi.org/10.1016/j.tiv.2017.01.007		94	Fig 4	d1
OOC search	Liver	Primary cells	Human	Metabolism	ALT	Live/dead	Plates	2D	45		Perfusion	75	1.66667	2	https://doi.org/10.1016/j.tiv.2017.01.007		94	Fig 4	d2
OOC search	Liver	Primary cells	Human	Metabolism	ALT	Live/dead	Plates	2D	18		Perfusion	70	3.88889	0	https://doi.org/10.1016/j.tiv.2017.01.007		94	Fig 4	d5
OOC search	Liver	Primary cells	Human	Metabolism	ALT		Plates	2D	80		Perfusion	80	1	0	https://doi.org/10.1016/j.tiv.2017.01.007		94	Fig 4	d1
OOC search	Liver	Primary cells	Human	Metabolism	ALT	Live/dead	Plates	2D	10		Perfusion	70	7	0	https://doi.org/10.1016/j.tiv.2017.01.007		94	Fig 4	d5
OOC search	Liver	Primary cells	Human	Metabolism	ALT		Plates	2D	50		Perfusion	82	1.64	1	https://doi.org/10.1016/j.tiv.2017.01.007		94	Fig 4	d1
OOC search	Liver	Primary cells	Human	Metabolism	ALT	Live/dead	Plates	2D	10		Perfusion	70	7	2	https://doi.org/10.1016/j.tiv.2017.01.007		94	Fig 4	d5
OOC search	Liver	Primary cells	Rodent	Protein	HNF4a		Plates	2D	10		Perfusion	60	6	2	https://doi.org/10.1016/j.tiv.2017.01.007		94	Fig 5
OOC search	Liver	Primary cells	Human	Protein	HNF4a		Plates	2D	50		Perfusion	87	1.74	2	https://doi.org/10.1016/j.tiv.2017.01.007		94	Fig 5
OOC search	Liver	Primary cells	Human	Protein	Albumin		Plates	2D	0.4		Perfusion	1.4	3.5	2	https://doi.org/10.1016/j.tiv.2017.01.007		94	Fig 5	d2
OOC search	Liver	Primary cells	Human	Protein	Albumin		Plates	2D	0.1		Perfusion	1	10	1	https://doi.org/10.1016/j.tiv.2017.01.007		94	Fig 5	d5
OOC search	Liver	Primary cells	Human	Protein	Albumin		Plates	2D	0.25		Perfusion	0.8	3.2	2	https://doi.org/10.1016/j.tiv.2017.01.007		94	Fig 5	d2
OOC search	Liver	Primary cells	Human	Protein	Albumin		Plates	2D	0.1		Perfusion	1.5	15	0	https://doi.org/10.1016/j.tiv.2017.01.007		94	Fig 5	d5
OOC search	Tumour	Cell line	Cocultures	Cell Density	Cell number	Fluorescence	Plates	3D	60	ECM	Perfusion	25	0.416667		https://doi.org/10.1038/s41598-019-44756-5		95	Fig 2	No E2
OOC search	Tumour	Cell line	Cocultures	Cell Density	Cell number	Fluorescence	Plates	3D	180	ECM	Perfusion	100	0.555556		https://doi.org/10.1038/s41598-019-44756-5		95	Fig 2	No E2
OOC search	Tumour	Cell line	Cocultures	Cell Density	Cell number	Fluorescence	Plates	3D	170	ECM	Perfusion	80	0.470588		https://doi.org/10.1038/s41598-019-44756-5		95	Fig 2	No E2
OOC search	Tumour	Cell line	Cocultures	Cell Density	Cell number	Fluorescence	Plates	3D	150	ECM	Perfusion	140	0.933333		https://doi.org/10.1038/s41598-019-44756-5		95	Fig 2	E2
OOC search	Tumour	Cell line	Cocultures	Cell Density	Cell number	Fluorescence	Plates	3D	300	ECM	Perfusion	250	0.833333		https://doi.org/10.1038/s41598-019-44756-5		95	Fig 2	E2
OOC search	Tumour	Cell line	Cocultures	Cell Density	Cell number	Fluorescence	Plates	3D	200	ECM	Perfusion	110	0.55		https://doi.org/10.1038/s41598-019-44756-5		95	Fig 2	E2
OOC search	Tumour	Cell line	Cocultures	Cell Density	Cell number	Fluorescence	Plates	3D	60	ECM	Perfusion	60	1		https://doi.org/10.1038/s41598-019-44756-5		95	Fig 3	No E2	Low O2
OOC search	Tumour	Cell line	Cocultures	Cell Density	Cell number	Fluorescence	Plates	3D	140	ECM	Perfusion	180	1.28571		https://doi.org/10.1038/s41598-019-44756-5		95	Fig 3	No E2	Low O2
OOC search	Tumour	Cell line	Cocultures	Cell Density	Cell number	Fluorescence	Plates	3D	100	ECM	Perfusion	120	1.2		https://doi.org/10.1038/s41598-019-44756-5		95	Fig 3	No E2	Low O2
OOC search	Tumour	Cell line	Cocultures	Cell Density	Cell number	Fluorescence	Plates	3D	70	ECM	Perfusion	95	1.35714		https://doi.org/10.1038/s41598-019-44756-5		95	Fig 3	E2	Low O2
OOC search	Tumour	Cell line	Cocultures	Cell Density	Cell number	Fluorescence	Plates	3D	150	ECM	Perfusion	160	1.06667		https://doi.org/10.1038/s41598-019-44756-5		95	Fig 3	E2	Low O2
OOC search	Tumour	Cell line	Cocultures	Cell Density	Cell number	Fluorescence	Plates	3D	95	ECM	Perfusion	90	0.947368		https://doi.org/10.1038/s41598-019-44756-5		95	Fig 3	E2	Low O2
OOC search	Tumour	Cell line	Cocultures	Cell Density	Cell number	Fluorescence	Plates	3D	60	ECM	Perfusion	60	1		https://doi.org/10.1038/s41598-019-44756-5		95	Fig 3	No E2	High O2
OOC search	Tumour	Cell line	Cocultures	Cell Density	Cell number	Fluorescence	Plates	3D	160	ECM	Perfusion	180	1.125		https://doi.org/10.1038/s41598-019-44756-5		95	Fig 3	No E2	High O2
OOC search	Tumour	Cell line	Cocultures	Cell Density	Cell number	Fluorescence	Plates	3D	130	ECM	Perfusion	105	0.807692		https://doi.org/10.1038/s41598-019-44756-5		95	Fig 3	No E2	High O2
OOC search	Tumour	Cell line	Cocultures	Cell Density	Cell number	Fluorescence	Plates	3D	180	ECM	Perfusion	170	0.944444		https://doi.org/10.1038/s41598-019-44756-5		95	Fig 3	E2	High O2
OOC search	Tumour	Cell line	Cocultures	Cell Density	Cell number	Fluorescence	Plates	3D	290	ECM	Perfusion	300	1.03448		https://doi.org/10.1038/s41598-019-44756-5		95	Fig 3	E2	High O2
OOC search	Tumour	Cell line	Cocultures	Cell Density	Cell number	Fluorescence	Plates	3D	180	ECM	Perfusion	120	0.666667		https://doi.org/10.1038/s41598-019-44756-5		95	Fig 3	E2	High O2
OOC search	Tumour	Cell line	Cocultures	Cell Density	Cell number	Fluorescence	Plates	3D	170	ECM	Perfusion	190	1.11765		https://doi.org/10.1038/s41598-019-44756-5		95	Fig 5	WT	High O2
OOC search	Tumour	Cell line	Cocultures	Cell Density	Cell number	Fluorescence	Plates	3D	80	ECM	Perfusion	80	1		https://doi.org/10.1038/s41598-019-44756-5		95	Fig 5	WT	Low O2
OOC search	Tumour	Cell line	Cocultures	Cell Density	Cell number	Fluorescence	Plates	3D	130	ECM	Perfusion	130	1		https://doi.org/10.1038/s41598-019-44756-5		95	Fig 5	WT	Low to high O2
OOC search	Tumour	Cell line	Cocultures	Cell Density	Cell number	Fluorescence	Plates	3D	120	ECM	Perfusion	130	1.08333		https://doi.org/10.1038/s41598-019-44756-5		95	Fig 5	Y537S	High O2
OOC search	Tumour	Cell line	Cocultures	Cell Density	Cell number	Fluorescence	Plates	3D	310	ECM	Perfusion	320	1.03226		https://doi.org/10.1038/s41598-019-44756-5		95	Fig 5	Y537S	Low O2
OOC search	Tumour	Cell line	Cocultures	Cell Density	Cell number	Fluorescence	Plates	3D	160	ECM	Perfusion	160	1		https://doi.org/10.1038/s41598-019-44756-5		95	Fig 5	Y537S	Low to high O2
OOC search	Tumour	Cell line	Cocultures	Cell Density	Cell number	Fluorescence	Plates	3D	170	ECM	Perfusion	180	1.05882		https://doi.org/10.1038/s41598-019-44756-5		95	Fig 5	D538G	High O2
OOC search	Tumour	Cell line	Cocultures	Cell Density	Cell number	Fluorescence	Plates	3D	140	ECM	Perfusion	130	0.928571		https://doi.org/10.1038/s41598-019-44756-5		95	Fig 5	D538G	Low O2
OOC search	Tumour	Cell line	Cocultures	Cell Density	Cell number	Fluorescence	Plates	3D	130	ECM	Perfusion	125	0.961538		https://doi.org/10.1038/s41598-019-44756-5		95	Fig 5	D538G	Low to high O2
OOC search	Skin	Primary cells	Keratinocytes	mRNA	INV	PCR	Transwell	3D	1	PET membrane	Perfusion	1.3	1.3	0	https://doi.org/10.1039/d1lc00099c		96	Fig 4
OOC search	Skin	Primary cells	Keratinocytes	mRNA	LOR	PCR	Transwell	3D	1	PET membrane	Perfusion	4.7	4.7	0	https://doi.org/10.1039/d1lc00099c		96	Fig 4
OOC search	Skin	Primary cells	Keratinocytes	mRNA	FLG	PCR	Transwell	3D	1	PET membrane	Perfusion	4.3	4.3	0	https://doi.org/10.1039/d1lc00099c		96	Fig 4
OOC search	Skin	Primary cells	Keratinocytes	Cell phys	TEER		Transwell	3D	1000	PET membrane	Perfusion	1600	1.6	0	https://doi.org/10.1039/d1lc00099c		96	Fig 6a	d1
OOC search	Skin	Primary cells	Keratinocytes	Cell phys	TEER		Transwell	3D	2000	PET membrane	Perfusion	3300	1.65	0	https://doi.org/10.1039/d1lc00099c		96	Fig 6a	d5
OOC search	Skin	Primary cells	Keratinocytes	Cell phys	TEER		Transwell	3D	2300	PET membrane	Perfusion	3500	1.52174	0	https://doi.org/10.1039/d1lc00099c		96	Fig 6a	d10
OOC search	Skin	Primary cells	Keratinocytes	Cell phys	TEER		Transwell	3D	1800	PET membrane	Perfusion	2700	1.5	0	https://doi.org/10.1039/d1lc00099c		96	Fig 6a	d21
OOC search	Skin	Primary cells	Keratinocytes	Transport	Permeability	FITC	Transwell	3D	0.018	PET membrane	Perfusion	0.026	1.44444	0	https://doi.org/10.1039/d1lc00099c		96	Fig 6b
OOC search	Skin	Primary cells	Keratinocytes	Transport	Permeability	FITC-Dex	Transwell	3D	0.04	PET membrane	Perfusion	8	200	0	https://doi.org/10.1039/d1lc00099c		96	Fig 6b
OOC search	Liver	Cell line	HepRG/Spheroids	Metabolism	ATP		Plates	3D	100	PEEK	Perfusion	150	1.5	0	https://doi.org/10.1039/c8lc01029c		97	Fig 3d	untreated
OOC search	Liver	Cell line	HepRG/Spheroids	Metabolism	CYP1A1/B1		Plates	3D	2000	PEEK	Perfusion	800	0.4	2	https://doi.org/10.1039/c8lc01029c		97	Fig 3d	10 nm TCDD
OOC search	Liver	Cell line	HepRG/Spheroids	Protein	Albumin		Plates	3D	16	PEEK	Perfusion	8	0.5	1	https://doi.org/10.1039/c8lc01029c		97	Fig 3e	d2
OOC search	Liver	Cell line	HepRG/Spheroids	Protein	Albumin		Plates	3D	15	PEEK	Perfusion	16	1.06667	0	https://doi.org/10.1039/c8lc01029c		97	Fig 3e	d11
OOC search	Liver	Cell line	HepRG/Spheroids	Protein	Albumin		Plates	3D	16	PEEK	Perfusion	17	1.0625	0	https://doi.org/10.1039/c8lc01029c		97	Fig 3e	d20
OOC search	Liver	Cell line	HepRG/Spheroids	Protein	Albumin		Plates	3D	11	PEEK	Perfusion	7	0.636364	0	https://doi.org/10.1039/c8lc01029c		97	Fig 3e	d28
OOC search	Lung	Primary cells	HepRG/Spheroids	Cell phys	TEER		Plates	3D	600	PEEK	Perfusion	950	1.58333	3	https://doi.org/10.1039/c8lc01029c		97	Fig 4
OOC search	Lung	Primary cells	HepRG/Spheroids	Cell phys	Ceilia beating freq		Plates	3D	10	PEEK	Perfusion	10	1	0	https://doi.org/10.1039/c8lc01029c		97	Fig 4
OOC search	Liver	Primary cells	Mouse	Viability	Number of cells		Plates	2D	90	PDMS	Perfusion	90	1		https://doi.org/10.1021/acsami.1c00794		98	Fig 6a	0 APAP
OOC search	Liver	Primary cells	Mouse	Viability	Number of cells		Plates	2D	65	PDMS	Perfusion	60	0.923077		https://doi.org/10.1021/acsami.1c00794		98	Fig 6a	1 APAP
OOC search	Liver	Primary cells	Mouse	Viability	Number of cells		Plates	2D	50	PDMS	Perfusion	22	0.44		https://doi.org/10.1021/acsami.1c00794		98	Fig 6a	2 APAP
OOC search	Liver	Primary cells	Mouse	Viability	Number of cells		Plates	2D	12	PDMS	Perfusion	1	0.0833333		https://doi.org/10.1021/acsami.1c00794		98	Fig 6a	3 APAP
OOC search	Liver	Primary cells	Mouse	Viability	Number of cells		Plates	2D	1	PDMS	Perfusion	1	1		https://doi.org/10.1021/acsami.1c00794		98	Fig 6a	4 APAP
OOC search	Liver	Primary cells	Mouse	Metabolism	CYP1A2		Plates	2D	7	PDMS	Perfusion	7.7	1.1		https://doi.org/10.1021/acsami.1c00794		98	Fig 6a	0 APAP
OOC search	Liver	Primary cells	Mouse	Metabolism	CYP1A2		Plates	2D	5.3	PDMS	Perfusion	5.8	1.09434		https://doi.org/10.1021/acsami.1c00794		98	Fig 6a	1 APAP
OOC search	Liver	Primary cells	Mouse	Metabolism	CYP1A2		Plates	2D	3.5	PDMS	Perfusion	3	0.857143		https://doi.org/10.1021/acsami.1c00794		98	Fig 6a	2 APAP
OOC search	Liver	Primary cells	Mouse	Metabolism	CYP1A2		Plates	2D	1.5	PDMS	Perfusion	0.7	0.466667		https://doi.org/10.1021/acsami.1c00794		98	Fig 6a	3 APAP
OOC search	Liver	Primary cells	Mouse	Metabolism	CYP1A2		Plates	2D	0.001	PDMS	Perfusion	0.001	1		https://doi.org/10.1021/acsami.1c00794		98	Fig 6a	4 APAP
OOC search	Liver	Primary cells	Mouse	Metabolism	CYP2E1		Plates	2D	9	PDMS	Perfusion	9.7	1.07778		https://doi.org/10.1021/acsami.1c00794		98	Fig 6a	0 APAP
OOC search	Liver	Primary cells	Mouse	Metabolism	CYP2E1		Plates	2D	7	PDMS	Perfusion	8	1.14286		https://doi.org/10.1021/acsami.1c00794		98	Fig 6a	1 APAP
OOC search	Liver	Primary cells	Mouse	Metabolism	CYP2E1		Plates	2D	5.3	PDMS	Perfusion	4	0.754717		https://doi.org/10.1021/acsami.1c00794		98	Fig 6a	2 APAP
OOC search	Liver	Primary cells	Mouse	Metabolism	CYP2E1		Plates	2D	2	PDMS	Perfusion	2	1		https://doi.org/10.1021/acsami.1c00794		98	Fig 6a	3 APAP
OOC search	Liver	Primary cells	Mouse	Metabolism	CYP2E1		Plates	2D	0.001	PDMS	Perfusion	0.001	1		https://doi.org/10.1021/acsami.1c00794		98	Fig 6a	4 APAP
OOC search	Liver	Primary cells	Mouse	Metabolism	CYP3A4		Plates	2D	280	PDMS	Perfusion	290	1.03571		https://doi.org/10.1021/acsami.1c00794		98	Fig 6a	0 APAP
OOC search	Liver	Primary cells	Mouse	Metabolism	CYP3A4		Plates	2D	205	PDMS	Perfusion	220	1.07317		https://doi.org/10.1021/acsami.1c00794		98	Fig 6a	1 APAP
OOC search	Liver	Primary cells	Mouse	Metabolism	CYP3A4		Plates	2D	150	PDMS	Perfusion	113	0.753333		https://doi.org/10.1021/acsami.1c00794		98	Fig 6a	2 APAP
OOC search	Liver	Primary cells	Mouse	Metabolism	CYP3A4		Plates	2D	52	PDMS	Perfusion	18	0.346154		https://doi.org/10.1021/acsami.1c00794		98	Fig 6a	3 APAP
OOC search	Liver	Primary cells	Mouse	Metabolism	CYP3A4		Plates	2D	0.001	PDMS	Perfusion	0.001	1		https://doi.org/10.1021/acsami.1c00794		98	Fig 6a	4 APAP
