# Supplementary material for: A quantitative meta-analysis comparing cell models in perfused organ on a chip with static cell cultures
Source: Sci Rep. 2023 May 22;13:8233. doi: 10.1038/s41598-023-35043-5 (PMC10203308; doi:10.1038/s41598-023-35043-5)
Supplement: Supplementary file 4 — Supplementary Table S3. [file 41598_2023_35043_MOESM4_ESM.xlsx]

## Sheet: Sup Table S3
Supplementary table S3. Data from articles using chips as control.
	Tissue/cell	Cell type	Cellsource	Marker type	Name of marker	Control value	Microfludics value	Ratio Microfluidics/Batch	Significance	Article number	Figure	Note		Microfuidics type	doi
	Liver	Primary hepatocytes	Human	Metabolism	CYP3A4	65	65	1	0	1	Fig 4	d3		Recirculation	https://doi.org/10.1039/c8lc01262h
	Liver	Primary hepatocytes	Human	Metabolism	CYP3A4	75	430	5.73333	1	1	Fig 4	d7		Recirculation	https://doi.org/10.1039/c8lc01262h
	Liver	Primary hepatocytes	Human	Metabolism	CYP3A4	140	380	2.71429	0	1	Fig 4	d13		Recirculation	https://doi.org/10.1039/c8lc01262h
	Liver	Primary hepatocytes	Human	Release	Albumin	17	17	1	0	1	Fig 4	d3		Recirculation	https://doi.org/10.1039/c8lc01262h
	Liver	Primary hepatocytes	Human	Release	Albumin	8	65	8.125	3	1	Fig 4	d5		Recirculation	https://doi.org/10.1039/c8lc01262h
	Liver	Primary hepatocytes	Human	Release	Albumin	4	45	11.25	2	1	Fig 4	d7		Recirculation	https://doi.org/10.1039/c8lc01262h
	Liver	Primary hepatocytes	Human	Release	Albumin	2	55	27.5	2	1	Fig 4	d9		Recirculation	https://doi.org/10.1039/c8lc01262h
	Liver	Primary hepatocytes	Human	Release	Albumin	5	62	12.4	3	1	Fig 4	d11		Recirculation	https://doi.org/10.1039/c8lc01262h
	Liver	Primary hepatocytes	Human	Release	Albumin	5	50	10	2	1	Fig 4	d13		Recirculation	https://doi.org/10.1039/c8lc01262h
	Liver	Primary hepatocytes	Human	Release	a1-antitrypsin	4.5	4.5	1	0	1	Fig 4	d3		Recirculation	https://doi.org/10.1039/c8lc01262h
	Liver	Primary hepatocytes	Human	Release	a1-antitrypsin	3	16	5.33333	2	1	Fig 4	d5		Recirculation	https://doi.org/10.1039/c8lc01262h
	Liver	Primary hepatocytes	Human	Release	a1-antitrypsin	2.5	12	4.8	2	1	Fig 4	d7		Recirculation	https://doi.org/10.1039/c8lc01262h
	Liver	Primary hepatocytes	Human	Release	a1-antitrypsin	1	16	16	1	1	Fig 4	d9		Recirculation	https://doi.org/10.1039/c8lc01262h
	Liver	Primary hepatocytes	Human	Release	a1-antitrypsin	2	11	5.5	2	1	Fig 4	d11		Recirculation	https://doi.org/10.1039/c8lc01262h
	Liver	Primary hepatocytes	Human	Release	a1-antitrypsin	2	10	5	1	1	Fig 4	d13		Recirculation	https://doi.org/10.1039/c8lc01262h
	Liver	Primary hepatocytes	Human	Release	VEGF	0.05		0.03	0	1	Fig 4	d3		Recirculation	https://doi.org/10.1039/c8lc01262h
	Liver	Primary hepatocytes	Human	Release	VEGF	0.02	0.15	7.5	2	1	Fig 4	d5		Recirculation	https://doi.org/10.1039/c8lc01262h
	Liver	Primary hepatocytes	Human	Release	VEGF	0.02	0.17	8.5	2	1	Fig 4	d7		Recirculation	https://doi.org/10.1039/c8lc01262h
	Liver	Primary hepatocytes	Human	Release	VEGF	0.02	0.18	9	1	1	Fig 4	d9		Recirculation	https://doi.org/10.1039/c8lc01262h
	Liver	Primary hepatocytes	Human	Release	VEGF	0.02	0.17	8.5	1	1	Fig 4	d11		Recirculation	https://doi.org/10.1039/c8lc01262h
	Liver	Primary hepatocytes	Human	Release	VEGF	0.02	0.17	8.5	2	1	Fig 4	d13		Recirculation	https://doi.org/10.1039/c8lc01262h
	Liver	Primary hepatocytes	Human	Release	HGF	0.02	0.02	1	0	1	Fig 4	d3		Recirculation	https://doi.org/10.1039/c8lc01262h
	Liver	Primary hepatocytes	Human	Release	HGF	0.018	0.06	3.33333	2	1	Fig 4	d5		Recirculation	https://doi.org/10.1039/c8lc01262h
	Liver	Primary hepatocytes	Human	Release	HGF	0.018	0.05	2.77778	1	1	Fig 4	d7		Recirculation	https://doi.org/10.1039/c8lc01262h
	Liver	Primary hepatocytes	Human	Release	HGF	0.01	0.057	5.7	2	1	Fig 4	d9		Recirculation	https://doi.org/10.1039/c8lc01262h
	Liver	Primary hepatocytes	Human	Release	HGF	0.017	0.057	3.35294	2	1	Fig 4	d11		Recirculation	https://doi.org/10.1039/c8lc01262h
	Liver	Primary hepatocytes	Human	Release	HGF	0.016	0.063	3.9375	3	1	Fig 4	d13		Recirculation	https://doi.org/10.1039/c8lc01262h
	Liver	Primary hepatocytes	Human	Release	Collagen	0.001	0.001	1	0	1	Fig 4	d3		Recirculation	https://doi.org/10.1039/c8lc01262h
	Liver	Primary hepatocytes	Human	Release	Collagen	0.3	1	3.33333	1	1	Fig 4	d5		Recirculation	https://doi.org/10.1039/c8lc01262h
	Liver	Primary hepatocytes	Human	Release	Collagen	1.5	2.5	1.66667	3	1	Fig 4	d7		Recirculation	https://doi.org/10.1039/c8lc01262h
	Liver	Primary hepatocytes	Human	Release	Collagen	1.2	2.8	2.33333	3	1	Fig 4	d9		Recirculation	https://doi.org/10.1039/c8lc01262h
	Liver	Primary hepatocytes	Human	Release	Collagen	2	3	1.5	2	1	Fig 4	d11		Recirculation	https://doi.org/10.1039/c8lc01262h
	Liver	Primary hepatocytes	Human	Release	Collagen	1.8	2.5	1.38889	1	1	Fig 4	d13		Recirculation	https://doi.org/10.1039/c8lc01262h
	Lung	Cancer Epithlium	A549	Cell death	Number of cells	80	100	1.25	0	2	Fig 2	d1		Perfusion	https://doi.org/10.1002/adbi.201800223
	Lung	Cancer Epithlium	A549	Cell death	Number of cells	370	140	0.378378	2	2	Fig 2	d4		Perfusion	https://doi.org/10.1002/adbi.201800223
	Lung	Cancer Epithlium	A549	Protein	E-cadherin	140	1	0.00714286	3	2	Fig 3			Perfusion	https://doi.org/10.1002/adbi.201800223
	Lung	Cancer Epithlium	A549	Protein	Vimentin	200	300	1.5	3	2	Fig 3			Perfusion	https://doi.org/10.1002/adbi.201800223
	Lung	Cancer Epithlium	A549	Protein	Ncadherin	100	120	1.2	1	2	Fig 3			Perfusion	https://doi.org/10.1002/adbi.201800223
	Lung	Cancer Epithlium	A549	mRNA	E-cadherin	1	1.9	1.9	2	2	Fig 3	2D		Perfusion	https://doi.org/10.1002/adbi.201800223
	Lung	Cancer Epithlium	A549	mRNA	Vimentin	1	2.8	2.8	2	2	Fig 3	2D		Perfusion	https://doi.org/10.1002/adbi.201800223
	Lung	Cancer Epithlium	A549	mRNA	Ncadherin	1	5.5	5.5	2	2	Fig 3	2D		Perfusion	https://doi.org/10.1002/adbi.201800223
	Lung	Cancer Epithlium	A549	mRNA	E-cadherin	1	0.1	0.1	3	2	Fig 3	3D		Perfusion	https://doi.org/10.1002/adbi.201800223
	Lung	Cancer Epithlium	A549	mRNA	Vimentin	1	4.3	4.3	3	2	Fig 3	3D		Perfusion	https://doi.org/10.1002/adbi.201800223
	Lung	Cancer Epithlium	A549	mRNA	Ncadherin	1	0.15	0.15	3	2	Fig 3	3D		Perfusion	https://doi.org/10.1002/adbi.201800223
	Lung	Cancer Epithlium	A549	Viability	Live/dead	100	100	1	0	2	Fig 3	2D	No drug	Perfusion	https://doi.org/10.1002/adbi.201800223
	Lung	Cancer Epithlium	A549	Viability	Live/dead	62	55	0.887097	1	2	Fig 3	2D	Drug	Perfusion	https://doi.org/10.1002/adbi.201800223
	Lung	Cancer Epithlium	A549	Shape	Size	0.01	0.01	1		2	Fig 3	3D	No drug	Perfusion	https://doi.org/10.1002/adbi.201800223
	Lung	Cancer Epithlium	A549	Shape	Size	30	42	1.4	2	2	Fig 3	3D	Drug	Perfusion	https://doi.org/10.1002/adbi.201800223
	Lung	Cancer Epithlium	A549	Viability	Live/dead	100	100	1	0	2	Fig 3	2D	No drug	Perfusion	https://doi.org/10.1002/adbi.201800223
	Lung	Cancer Epithlium	A549	Viability	Live/dead	30	40	1.33333	2	2	Fig 3	2D	Drug	Perfusion	https://doi.org/10.1002/adbi.201800223
	Lung	Cancer Epithlium	A549	Shape	Size	0.001	0.001	1	0	2	Fig 4	3D	No drug	Perfusion	https://doi.org/10.1002/adbi.201800223
	Lung	Cancer Epithlium	A549	Shape	Size	40	50	1.25	2	2	Fig 4	3D	Drug	Perfusion	https://doi.org/10.1002/adbi.201800223
	Vessel	Primary Endothelial	HUVECS	Shape	Lenth	0.005	0.012	2.4		3	Fig 2	0.5	72h	Perfusion	https://doi.org/10.1096/fj.201802376rrrr
	Vessel	Primary Endothelial	HUVECS	Shape	Lenth	0.005	0.015	3		3	Fig 2	4	72h	Perfusion	https://doi.org/10.1096/fj.201802376rrrr
	Vessel	Primary Endothelial	HUVECS	Shape	Lenth	0.005	0.023	4.6		3	Fig 2	12	72h	Perfusion	https://doi.org/10.1096/fj.201802376rrrr
	Vessel	Primary Endothelial	HUVECS	Protein	Glycocalyx height	0.6	3.2	5.33333		3	Fig 2	Aorta		Perfusion	https://doi.org/10.1096/fj.201802376rrrr
	Vessel	Primary Endothelial	HUVECS	Protein	Glycocalyx height	0.6	2.2	3.66667		3	Fig 2	Capillary		Perfusion	https://doi.org/10.1096/fj.201802376rrrr
	Vessel	Primary Endothelial	HUVECS	Protein	Glycocalyx height	0.6	1.3	2.16667		3	Fig 2	Veneous		Perfusion	https://doi.org/10.1096/fj.201802376rrrr
	Vessel	Primary Endothelial	HUVECS	Protein	antisyndacin1	5	12	2.4		3	Fig 2	Aorta		Perfusion	https://doi.org/10.1096/fj.201802376rrrr
	Vessel	Primary Endothelial	HUVECS	Protein	antisyndacin1	5	9	1.8		3	Fig 2	Capillary		Perfusion	https://doi.org/10.1096/fj.201802376rrrr
	Vessel	Primary Endothelial	HUVECS	Protein	antisyndacin1	5	7	1.4		3	Fig 2	Veneous		Perfusion	https://doi.org/10.1096/fj.201802376rrrr
	Vessel	Primary Endothelial	HUVECS	Protein	Hylaoronic acid	2	4	2		3	Fig 2	Aorta		Perfusion	https://doi.org/10.1096/fj.201802376rrrr
	Vessel	Primary Endothelial	HUVECS	Protein	Hylaoronic acid	2	3	1.5		3	Fig 2	Capillary		Perfusion	https://doi.org/10.1096/fj.201802376rrrr
	Vessel	Primary Endothelial	HUVECS	Protein	Hylaoronic acid	2	2.2	1.1		3	Fig 2	Veneous		Perfusion	https://doi.org/10.1096/fj.201802376rrrr
	Vessel	Primary Endothelial	HUVECS	Protein	Chondroitin sulphate	1.8	2.2	1.22222		3	Fig 2	Aorta		Perfusion	https://doi.org/10.1096/fj.201802376rrrr
	Vessel	Primary Endothelial	HUVECS	Protein	Chondroitin sulphate	1.8	2	1.11111		3	Fig 2	Capillary		Perfusion	https://doi.org/10.1096/fj.201802376rrrr
	Vessel	Primary Endothelial	HUVECS	Protein	Chondroitin sulphate	1.8	2	1.11111		3	Fig 2	Veneous		Perfusion	https://doi.org/10.1096/fj.201802376rrrr
	Vessel	Primary Endothelial	HUVECS	Protein	Heparan sulphate	1.8	4.2	2.33333		3	Fig 2	Aorta		Perfusion	https://doi.org/10.1096/fj.201802376rrrr
	Vessel	Primary Endothelial	HUVECS	Protein	Heparan sulphate	1.8	4	2.22222		3	Fig 2	Capillary		Perfusion	https://doi.org/10.1096/fj.201802376rrrr
	Vessel	Primary Endothelial	HUVECS	Protein	Heparan sulphate	1.8	3.5	1.94444		3	Fig 2	Veneous		Perfusion	https://doi.org/10.1096/fj.201802376rrrr
	Vessel	Primary Endothelial	HUVECS	Protein	ICAM1	55	110	2		3	Fig 2	Aorta		Perfusion	https://doi.org/10.1096/fj.201802376rrrr
	Vessel	Primary Endothelial	HUVECS	Protein	ICAM1	55	75	1.36364		3	Fig 2	Capillary		Perfusion	https://doi.org/10.1096/fj.201802376rrrr
	Vessel	Primary Endothelial	HUVECS	Protein	ICAM1	55	60	1.09091		3	Fig 2	Veneous		Perfusion	https://doi.org/10.1096/fj.201802376rrrr
	Vessel	Primary Endothelial	HUVECS	Adhesion	PBMC	600	100	0.166667		3	Fig 2	Aorta		Perfusion	https://doi.org/10.1096/fj.201802376rrrr
	Vessel	Primary Endothelial	HUVECS	Adhesion	PBMC	600	300	0.5		3	Fig 2	Capillary		Perfusion	https://doi.org/10.1096/fj.201802376rrrr
	Vessel	Primary Endothelial	HUVECS	Adhesion	PBMC	600	700	1.16667		3	Fig 2	Veneous		Perfusion	https://doi.org/10.1096/fj.201802376rrrr
	Vessel	Primary Endothelial	HUVECS	Adhesion	Platelet	28	16	0.571429		3	Fig 2	Aorta		Perfusion	https://doi.org/10.1096/fj.201802376rrrr
	Vessel	Primary Endothelial	HUVECS	Adhesion	Platelet	28	10	0.357143		3	Fig 2	Capillary		Perfusion	https://doi.org/10.1096/fj.201802376rrrr
	Vessel	Primary Endothelial	HUVECS	Adhesion	Platelet	28	5	0.178571		3	Fig 2	Veneous		Perfusion	https://doi.org/10.1096/fj.201802376rrrr
	Vessel	Primary Endothelial	HUVECS	Uptake	NP	420	50	0.119048		3	Fig 2	Aorta		Perfusion	https://doi.org/10.1096/fj.201802376rrrr
	Vessel	Primary Endothelial	HUVECS	Uptake	NP	420	100	0.238095		3	Fig 2	Capillary		Perfusion	https://doi.org/10.1096/fj.201802376rrrr
	Vessel	Primary Endothelial	HUVECS	Uptake	NP	420	170	0.404762		3	Fig 2	Veneous		Perfusion	https://doi.org/10.1096/fj.201802376rrrr
	Stem cells	Mouse primary	ESC+OP9	Blood cells	Number of cells	1	0.6	0.6		4	Fig3	One direction	24h	Perfusion	https://doi.org/10.1039/d0lc00639d
	Stem cells	Mouse primary	ESC+OP9	Blood cells	Number of cells	1	1	1		4	Fig3	Two directions	24	Perfusion	https://doi.org/10.1039/d0lc00639d
	Stem cells	Mouse primary	ESC+OP9	Blood cells	Number of cells	1	0.7	0.7		4	Fig3	One direction	36h	Perfusion	https://doi.org/10.1039/d0lc00639d
	Stem cells	Mouse primary	ESC+OP9	Blood cells	Number of cells	1	0.9	0.9		4	Fig3	Two directions	36h	Perfusion	https://doi.org/10.1039/d0lc00639d
	Stem cells	Mouse primary	ESC+OP9	Blood cells	Number of cells	2.4	2.8	1.16667		4	Fig3	Conditioned medium	24h	Perfusion	https://doi.org/10.1039/d0lc00639d
	Stem cells	Mouse primary	ESC+OP9	Blood cells	Number of cells	2.4	2.7	1.125		4	Fig3	Conditioned medium	36h	Perfusion	https://doi.org/10.1039/d0lc00639d
	Liver	Stem cells	hPSC-hepatocyte	Release	Albumin	16	6	0.375		5	Fig 2	d1	monolayer		https://doi.org/10.1063/5.0004286
	Liver	Stem cells	hPSC-hepatocyte	Release	Albumin	13	14	1.07692		5	Fig 2	d1	spheroid		https://doi.org/10.1063/5.0004286
	Liver	Stem cells	hPSC-hepatocyte	Release	Urea	65	35	0.538462		5	Fig 2	d2	monolayer		https://doi.org/10.1063/5.0004286
	Liver	Stem cells	hPSC-hepatocyte	Release	Urea	115	155	1.34783		5	Fig 2	d2	spheroid		https://doi.org/10.1063/5.0004286
	Liver	Stem cells	hPSC-hepatocyte	mRNA	CYP1A2	0.000488281	6.10352e-05	0.125		5	Fig 2	d3	monolayer		https://doi.org/10.1063/5.0004286
	Liver	Stem cells	hPSC-hepatocyte	mRNA	CYP1A2	0.0078125	0.015625	2		5	Fig 2	d3	spheroid		https://doi.org/10.1063/5.0004286
	Liver	Stem cells	hPSC-hepatocyte	mRNA	CYP2B6	0.00138107	0.000488281	0.353553		5	Fig 2	monolayer			https://doi.org/10.1063/5.0004286
	Liver	Stem cells	hPSC-hepatocyte	mRNA	CYP2B6	0.03125	0.00390625	0.125		5	Fig 2	spheroid			https://doi.org/10.1063/5.0004286
	Liver	Stem cells	hPSC-hepatocyte	mRNA	CYP3A4	0.00012207	0.00012207	1		5	Fig 2	monolayer			https://doi.org/10.1063/5.0004286
	Liver	Stem cells	hPSC-hepatocyte	mRNA	CYP3A4	0.000690534	0.0078125	11.3137		5	Fig 2	spheroid			https://doi.org/10.1063/5.0004286
	Liver	Stem cells	hPSC-hepatocyte	mRNA	AAT	0.353553	0.03125	0.0883883		5	Fig 2	monolayer			https://doi.org/10.1063/5.0004286
	Liver	Stem cells	hPSC-hepatocyte	mRNA	AAT	0.176777	8	45.2548		5	Fig 2	spheroid			https://doi.org/10.1063/5.0004286
	Liver	Stem cells	hPSC-hepatocyte	mRNA	ALB	0.00552427	0.00276214	0.5		5	Fig 2	monolayer			https://doi.org/10.1063/5.0004286
	Liver	Stem cells	hPSC-hepatocyte	mRNA	ALB	0.000976562	1	1024		5	Fig 2	spheroid			https://doi.org/10.1063/5.0004286
	Liver	Stem cells	hPSC-hepatocyte	mRNA	HNF4a	0.000244141	0.000345267	1.41421		5	Fig 2	monolayer			https://doi.org/10.1063/5.0004286
	Liver	Stem cells	hPSC-hepatocyte	mRNA	HNF4a	0.00276214	0.03125	11.3137		5	Fig 2	spheroid			https://doi.org/10.1063/5.0004286
	Vessel	Stem cells	hPSC-Endothelial	mRNA	PECAM1	0.00012	0.00011	0.916667		5	Fig 4	No coating			https://doi.org/10.1063/5.0004286
	Vessel	Stem cells	hPSC-Endothelial	mRNA	PECAM1	0.00025	0.00011	0.44		5	Fig 4	Col 1			https://doi.org/10.1063/5.0004286
	Vessel	Stem cells	hPSC-Endothelial	mRNA	PECAM1	0.00016	0.00043	2.6875		5	Fig 4	Dopa			https://doi.org/10.1063/5.0004286
	Vessel	Stem cells	hPSC-Endothelial	mRNA	CD34	0.002	0.002	1		5	Fig 4	No coating			https://doi.org/10.1063/5.0004286
	Vessel	Stem cells	hPSC-Endothelial	mRNA	CD34	0.005	0.003	0.6		5	Fig 4	Col 1			https://doi.org/10.1063/5.0004286
	Vessel	Stem cells	hPSC-Endothelial	mRNA	CD34	0.00015	0.0017	11.3333		5	Fig 4	Dopa			https://doi.org/10.1063/5.0004286
	Vessel	Stem cells	hPSC-Endothelial	mRNA	CDH5	6e-06	8e-06	1.33333		5	Fig 4	No coating			https://doi.org/10.1063/5.0004286
	Vessel	Stem cells	hPSC-Endothelial	mRNA	CDH5	1e-05	6e-06	0.6		5	Fig 4	Col 1			https://doi.org/10.1063/5.0004286
	Vessel	Stem cells	hPSC-Endothelial	mRNA	CDH5	6e-06	2.8e-05	4.66667		5	Fig 4	Dopa			https://doi.org/10.1063/5.0004287
	Vessel	Stem cells	hPSC-Endothelial	mRNA	VEGFA	0.0015	0.0021	1.4		5	Fig 4	No coating			https://doi.org/10.1063/5.0004288
	Vessel	Stem cells	hPSC-Endothelial	mRNA	VEGFA	0.0015	0.0027	1.8		5	Fig 4	Col 1			https://doi.org/10.1063/5.0004289
	Vessel	Stem cells	hPSC-Endothelial	mRNA	VEGFA	0.0008	0.0015	1.875		5	Fig 4	Dopa			https://doi.org/10.1063/5.0004290
	Vessel	Stem cells	hPSC-Endothelial	mRNA	vWF	3e-05	6e-05	2		5	Fig 4	No coating			https://doi.org/10.1063/5.0004291
	Vessel	Stem cells	hPSC-Endothelial	mRNA	vWF	0.001	0.0004	0.4		5	Fig 4	Col 1			https://doi.org/10.1063/5.0004292
	Vessel	Stem cells	hPSC-Endothelial	mRNA	vWF	0.0012	0.002	1.66667		5	Fig 4	Dopa			https://doi.org/10.1063/5.0004293
	Vessel	Stem cells	hPSC-Endothelial	mRNA	Tie2	0.15	0.19	1.26667		5	Fig 4	No coating			https://doi.org/10.1063/5.0004294
	Vessel	Stem cells	hPSC-Endothelial	mRNA	Tie2	0.15	0.09	0.6		5	Fig 4	Col 1			https://doi.org/10.1063/5.0004295
	Vessel	Stem cells	hPSC-Endothelial	mRNA	Tie2	0.05	0.45	9		5	Fig 4	Dopa			https://doi.org/10.1063/5.0004296
	Vessel	Stem cells	hPSC-Endothelial	mRNA	bFGF	0.13	0.16	1.23077		5	Fig 4	No coating			https://doi.org/10.1063/5.0004297
	Vessel	Stem cells	hPSC-Endothelial	mRNA	bFGF	0.4	0.11	0.275		5	Fig 4	Col 1			https://doi.org/10.1063/5.0004298
	Vessel	Stem cells	hPSC-Endothelial	mRNA	bFGF	0.004	0.38	95		5	Fig 4	Dopa			https://doi.org/10.1063/5.0004299
	Vessel	Stem cells	hPSC-Endothelial	mRNA	eNOS	0.008	0.004	0.5		5	Fig 4	No coating			https://doi.org/10.1063/5.0004300
	Vessel	Stem cells	hPSC-Endothelial	mRNA	eNOS	0.007	0.004	0.571429		5	Fig 4	Col 1			https://doi.org/10.1063/5.0004301
	Vessel	Stem cells	hPSC-Endothelial	mRNA	eNOS	0.0018	0.0014	0.777778		5	Fig 4	Dopa			https://doi.org/10.1063/5.0004302
	Vessel	Stem cells	hPSC-Endothelial/HEP	Metabolism	Quercitin	7	7	1		5	Fig 5	6h			https://doi.org/10.1063/5.0004303
	Vessel	Stem cells	hPSC-Endothelial/HEP	Metabolism	Quercitin	2.5	5	2		5	Fig 5	48h			https://doi.org/10.1063/5.0004304
	Vessel	Stem cells	hPSC-Endothelial/HEP	Metabolism	Quercitin	2.5	2.5	1		5	Fig 5	72h			https://doi.org/10.1063/5.0004305
	Vessel	Stem cells	hPSC-Endothelial/HEP	Metabolism	Quercitin sulphate	0.5	1	2		5	Fig 5	6h			https://doi.org/10.1063/5.0004306
	Vessel	Stem cells	hPSC-Endothelial/HEP	Metabolism	Quercitin sulphate	6	12	2		5	Fig 5	48h			https://doi.org/10.1063/5.0004307
	Vessel	Stem cells	hPSC-Endothelial/HEP	Metabolism	Quercitin sulphate	7	8.5	1.21429		5	Fig 5	72h			https://doi.org/10.1063/5.0004308
	Vessel	Stem cells	hPSC-Endothelial/HEP	Metabolism	Methyl quercin	0.02	0.15	7.5		5	Fig 5	6h			https://doi.org/10.1063/5.0004309
	Vessel	Stem cells	hPSC-Endothelial/HEP	Metabolism	Methyl quercin	1	15	15		5	Fig 5	48h			https://doi.org/10.1063/5.0004286
	Vessel	Stem cells	hPSC-Endothelial/HEP	Metabolism	Methyl quercin	0.5	15	30		5	Fig 5	72h			https://doi.org/10.1063/5.0004287
	Vessel	Stem cells	hPSC-Endothelial/HEP	Metabolism	Methyl quercin glucoronide	0.05	0.08	1.6		5	Fig 5	6h			https://doi.org/10.1063/5.0004288
	Vessel	Stem cells	hPSC-Endothelial/HEP	Metabolism	Methyl quercin glucoronide	0.15	0.35	2.33333		5	Fig 5	48h			https://doi.org/10.1063/5.0004289
	Vessel	Stem cells	hPSC-Endothelial/HEP	Metabolism	Methyl quercin glucoronide	1	2.5	2.5		5	Fig 5	72h			https://doi.org/10.1063/5.0004290
	Vessel	Stem cells	hPSC-Endothelial/HEP	Release	IL8	0.5	0.5	1		5	Fig 5	6h			https://doi.org/10.1063/5.0004291
	Vessel	Stem cells	hPSC-Endothelial/HEP	Release	IL8	28	33	1.17857		5	Fig 5	48h			https://doi.org/10.1063/5.0004292
	Vessel	Stem cells	hPSC-Endothelial/HEP	Release	IL8	21	15	0.714286		5	Fig 5	72h			https://doi.org/10.1063/5.0004293
	Vessel	Stem cells	hPSC-Endothelial	Shape	Angle	28	42	1.5	0	6	Fig 4	24h	0.48		https://doi.org/10.1002/bit.26910
	Vessel	Stem cells	hPSC-Endothelial	Shape	Angle	28	59	2.10714	1	6	Fig 4	24h	0.96		https://doi.org/10.1002/bit.26910
	Vessel	Stem cells	hPSC-Endothelial	Shape	Angle	28	60	2.14286	3	6	Fig 4	24h	1.9		https://doi.org/10.1002/bit.26910
	Vessel	Stem cells	hPSC-Endothelial	Shape	Angle	28	73	2.60714	3	6	Fig 4	24h	3.6		https://doi.org/10.1002/bit.26910
	Vessel	Stem cells	hPSC-Endothelial	Shape	Angle	28	52	1.85714	2	6	Fig 4	24h	7.5		https://doi.org/10.1002/bit.26910
	Vessel	Stem cells	hPSC-Endothelial	Shape	Angle	28	60	2.14286	3	6	Fig 4	24h	15.4		https://doi.org/10.1002/bit.26910
	Vessel	Stem cells	hPSC-Endothelial	Shape	Angle	25	53	2.12	2	6	Fig 4	48h	0.48		https://doi.org/10.1002/bit.26910
	Vessel	Stem cells	hPSC-Endothelial	Shape	Angle	25	50	2	2	6	Fig 4	48h	0.96		https://doi.org/10.1002/bit.26910
	Vessel	Stem cells	hPSC-Endothelial	Shape	Angle	25	40	1.6	0	6	Fig 4	48h	1.9		https://doi.org/10.1002/bit.26910
	Vessel	Stem cells	hPSC-Endothelial	Shape	Angle	25	55	2.2	2	6	Fig 4	48h	3.6		https://doi.org/10.1002/bit.26910
	Vessel	Stem cells	hPSC-Endothelial	Shape	Angle	25	50	2	2	6	Fig 4	48h	7.5		https://doi.org/10.1002/bit.26910
	Vessel	Stem cells	hPSC-Endothelial	Shape	Angle	25	39	1.56	0	6	Fig 4	48h	15.4		https://doi.org/10.1002/bit.26910
	Vessel	Stem cells	hPSC-Endothelial	Protein	NOTCH	1	1.2	1.2	0	6	Fig 6	0.48			https://doi.org/10.1002/bit.26910
	Vessel	Stem cells	hPSC-Endothelial	Protein	NOTCH	1	1.6	1.6	0	6	Fig 6	0.96			https://doi.org/10.1002/bit.26910
	Vessel	Stem cells	hPSC-Endothelial	Protein	NOTCH	1	1.8	1.8	0	6	Fig 6	1.9			https://doi.org/10.1002/bit.26910
	Vessel	Stem cells	hPSC-Endothelial	Protein	NOTCH	1	2.3	2.3	1	6	Fig 6	3.6			https://doi.org/10.1002/bit.26910
	Vessel	Stem cells	hPSC-Endothelial	Protein	NOTCH	1	4.4	4.4	2	6	Fig 6	7.5			https://doi.org/10.1002/bit.26910
	Vessel	Stem cells	hPSC-Endothelial	Protein	NOTCH	1	4	4	3	6	Fig 6	15.4			https://doi.org/10.1002/bit.26910
	Vessel	Stem cells	hPSC-Endothelial	Protein	COUP-TFII	1	0.8	0.8	0	6	Fig 6	0.48			https://doi.org/10.1002/bit.26910
	Vessel	Stem cells	hPSC-Endothelial	Protein	COUP-TFII	1	0.9	0.9	0	6	Fig 6	0.96			https://doi.org/10.1002/bit.26910
	Vessel	Stem cells	hPSC-Endothelial	Protein	COUP-TFII	1	0.9	0.9	0	6	Fig 6	1.9			https://doi.org/10.1002/bit.26910
	Vessel	Stem cells	hPSC-Endothelial	Protein	COUP-TFII	1	1.2	1.2	0	6	Fig 6	3.6			https://doi.org/10.1002/bit.26910
	Vessel	Stem cells	hPSC-Endothelial	Protein	COUP-TFII	1	1.1	1.1	0	6	Fig 6	7.5			https://doi.org/10.1002/bit.26910
	Vessel	Stem cells	hPSC-Endothelial	Protein	COUP-TFII	1	1.1	1.1	0	6	Fig 6	15.4			https://doi.org/10.1002/bit.26910
	Vessel	Stem cells	hPSC-Endothelial	Protein	Ephrin B2	1	1.7	1.7	1	6	Fig 7	0.48			https://doi.org/10.1002/bit.26910
	Vessel	Stem cells	hPSC-Endothelial	Protein	Ephrin B2	1	1.7	1.7	0	6	Fig 7	0.96			https://doi.org/10.1002/bit.26910
	Vessel	Stem cells	hPSC-Endothelial	Protein	Ephrin B2	1	1.2	1.2	0	6	Fig 7	1.9			https://doi.org/10.1002/bit.26910
	Vessel	Stem cells	hPSC-Endothelial	Protein	Ephrin B2	1	1.5	1.5	0	6	Fig 7	3.6			https://doi.org/10.1002/bit.26910
	Vessel	Stem cells	hPSC-Endothelial	Protein	Ephrin B2	1	2.5	2.5		6	Fig 7	7.5			https://doi.org/10.1002/bit.26910
	Vessel	Stem cells	hPSC-Endothelial	Protein	Ephrin B2	1	3.7	3.7	0	6	Fig 7	15.4			https://doi.org/10.1002/bit.26910
	Vessel	Stem cells	hPSC-Endothelial	Protein	EphB4	1.1	1.8	1.63636	0	6	Fig 7	0.48			https://doi.org/10.1002/bit.26910
	Vessel	Stem cells	hPSC-Endothelial	Protein	EphB4	1.1	2.1	1.90909	0	6	Fig 7	0.96			https://doi.org/10.1002/bit.26910
	Vessel	Stem cells	hPSC-Endothelial	Protein	EphB4	1.1	1.5	1.36364	0	6	Fig 7	1.9			https://doi.org/10.1002/bit.26910
	Vessel	Stem cells	hPSC-Endothelial	Protein	EphB4	1.1	2	1.81818	0	6	Fig 7	3.6			https://doi.org/10.1002/bit.26910
	Vessel	Stem cells	hPSC-Endothelial	Protein	EphB4	1.1	2.1	1.90909	0	6	Fig 7	7.5			https://doi.org/10.1002/bit.26910
	Vessel	Stem cells	hPSC-Endothelial	Protein	EphB4	1.1	2.7	2.45455	0	6	Fig 7	15.4			https://doi.org/10.1002/bit.26910
	Kidney	Primary Uteric bud	Mice	mRNA	Wnt11	0.004	0.009	2.25	1	7	Fig 4				https://doi.org/10.1063/1.5035328
	Kidney	Primary Uteric bud	Mice	mRNA	Ret	0.0015	0.002	1.33333	1	7	Fig 4				https://doi.org/10.1063/1.5035328
	Kidney	Primary Uteric bud	Mice	mRNA	Etv4	0.007	0.009	1.28571	0	7	Fig 4				https://doi.org/10.1063/1.5035328
	Kidney	Primary Uteric bud	Mice	mRNA	Wnt7b	0.05	0.015	0.3	0	7	Fig 4				https://doi.org/10.1063/1.5035328
	Kidney	Primary Uteric bud	Mice	mRNA	Tacstd2	0.1	0.08	0.8	1	7	Fig 4				https://doi.org/10.1063/1.5035328
	Cardiac	hiPSC-cardiacs	SFC086	Shape	Cell number	0.003	0.0043	1.43333		8	Fig 6	Endothelin 1	0.04		https://doi.org/10.3390/bioengineering5020036
	Cardiac	hiPSC-cardiacs	SFC086	Shape	Cell number	4e-05	6e-05	1.5		8	Fig 6	Endothelin 1	1.1		https://doi.org/10.3390/bioengineering5020036
	Cardiac	hiPSC-cardiacs	SFC087	Shape	Cell number	6e-05	0.0001	1.66667			Fig 6	Endothelin 2	10		https://doi.org/10.3390/bioengineering5020036
	Cardiac	hiPSC-cardiacs	SFC086	Shape	Cell number	0.0065	0.0052	0.8		8	Fig 6	Acetylsalicyl acid			https://doi.org/10.3390/bioengineering5020036
	Cardiac	hiPSC-cardiacs	SFC086	Shape	Cell number	0.0036	0.0048	1.33333		8	Fig 6	Acetylsalicyl acid			https://doi.org/10.3390/bioengineering5020036
	Cardiac	hiPSC-cardiacs	SFC086	Shape	Cell number	0.0044	0.004	0.909091		8	Fig 6	Acetylsalicyl acid			https://doi.org/10.3390/bioengineering5020036
	Intestine	Cell line	Caco2	Transport	Fluorecein	3	0.5	0.166667	1	9	Fig 5				https://doi.org/10.1007/s10544-016-0143-2
	Tumour	Cell line	JH-EsoAd1	Protein	E-cadherin	3.8	2.9	0.763158	0	10	Fig 2	d1			https://doi.org/10.1038/srep38221
	Tumour	Cell line	JH-EsoAd2	Protein	E-cadherin	3.8	2	0.526316	1	10	Fig 2	d3			https://doi.org/10.1038/srep38221
	Tumour	Cell line	JH-EsoAd3	Protein	E-cadherin	4.1	2	0.487805	1	10	Fig 2	d5			https://doi.org/10.1038/srep38221
	Tumour	Cell line	JH-EsoAd4	Protein	E-cadherin	4.2	2	0.47619	1	10	Fig 2	d7			https://doi.org/10.1038/srep38221
	Tumour	Cell line	JH-EsoAd5	Protein	N-cadherin	1.8	2	1.11111	1	10	Fig 2	d1			https://doi.org/10.1038/srep38221
	Tumour	Cell line	JH-EsoAd6	Protein	N-cadherin	1.8	3.6	2	1	10	Fig 2	d3			https://doi.org/10.1038/srep38221
	Tumour	Cell line	JH-EsoAd7	Protein	N-cadherin	1.9	3.7	1.94737	1	10	Fig 2	d5			https://doi.org/10.1038/srep38221
	Tumour	Cell line	JH-EsoAd8	Protein	N-cadherin	1.8	4	2.22222	1	10	Fig 2	d7			https://doi.org/10.1038/srep38221
	Tumour	Cell line	JH-EsoAd5	Protein	Vimentin	1.3	3	2.30769	1	10	Fig 2	d1			https://doi.org/10.1038/srep38221
	Tumour	Cell line	JH-EsoAd6	Protein	Vimentin	1.5	3.9	2.6	1	10	Fig 2	d3			https://doi.org/10.1038/srep38221
	Tumour	Cell line	JH-EsoAd7	Protein	Vimentin	1.6	5	3.125	1	10	Fig 2	d5			https://doi.org/10.1038/srep38221
	Tumour	Cell line	JH-EsoAd8	Protein	Vimentin	1.6	6.5	4.0625	1	10	Fig 2	d7			https://doi.org/10.1038/srep38221
	Tumour	Cell line	JH-EsoAd8	Cell phys	Stiffness	1.9	2.2	1.15789	0	10	Fig 2				https://doi.org/10.1038/srep38221
	Tumour	Cell line	JH-EsoAd8	Protein	ALDH	4	6	1.5	1	10	Fig 3	d1			https://doi.org/10.1038/srep38221
	Tumour	Cell line	JH-EsoAd8	Protein	ALDH	5	12	2.4	1	10	Fig 3	d3			https://doi.org/10.1038/srep38221
	Tumour	Cell line	JH-EsoAd8	Protein	ALDH	11	17	1.54545	1	10	Fig 3	d5			https://doi.org/10.1038/srep38221
	Tumour	Cell line	JH-EsoAd8	Protein	ALDH	11	21	1.90909	1	10	Fig 3	d7			https://doi.org/10.1038/srep38221
	Tumour	Cell line	JH-EsoAd8	Proliferation	Colony number	2.2	6.5	2.95455	1	10	Fig 3				https://doi.org/10.1038/srep38221
	Tumour	Cell line	JH-EsoAd8	Cell type	Cell number	32	74	2.3125	1	10	Fig 3	d1	CD44 high/Cd24 low		https://doi.org/10.1038/srep38221
	Tumour	Cell line	JH-EsoAd8	Cell type	Cell number	48	60	1.25	1	10	Fig 3	d3	CD44 high/Cd24 low		https://doi.org/10.1038/srep38221
	Tumour	Cell line	JH-EsoAd8	Cell type	Cell number	33	48	1.45455	1	10	Fig 3	d5	CD44 high/Cd24 low		https://doi.org/10.1038/srep38221
	Tumour	Cell line	JH-EsoAd8	Cell type	Cell number	30	50	1.66667	1	10	Fig 3	d7	CD44 high/Cd24 low		https://doi.org/10.1038/srep38221
	Tumour	Cell line	JH-EsoAd8	Cell type	Cell number	5	8	1.6	1	10	Fig 3	d1	CD44high/CD24high		https://doi.org/10.1038/srep38221
	Tumour	Cell line	JH-EsoAd8	Cell type	Cell number	15	28	1.86667	1	10	Fig 3	d3	CD44high/CD24high		https://doi.org/10.1038/srep38221
	Tumour	Cell line	JH-EsoAd8	Cell type	Cell number	43	53	1.23256	1	10	Fig 3	d5	CD44high/CD24high		https://doi.org/10.1038/srep38221
	Tumour	Cell line	JH-EsoAd8	Cell type	Cell number	40	42	1.05	0	10	Fig 3	d7	CD44high/CD24high		https://doi.org/10.1038/srep38221
	Tumour	Cell line	JH-EsoAd8	Cell type	Cell number	60	19	0.316667	1	10	Fig 3	d1	CD44 low/CD24low		https://doi.org/10.1038/srep38221
	Tumour	Cell line	JH-EsoAd8	Cell type	Cell number	35	10	0.285714	1	10	Fig 3	d3	CD44 low/CD24low		https://doi.org/10.1038/srep38221
	Tumour	Cell line	JH-EsoAd8	Cell type	Cell number	12	10	0.833333	0	10	Fig 3	d5	CD44 low/CD24low		https://doi.org/10.1038/srep38221
	Tumour	Cell line	JH-EsoAd9	Cell type	Cell number	13	8	0.615385	0	10	Fig 3	d7	CD44 low/CD24low		https://doi.org/10.1038/srep38221
	Tumour	Cell line	JH-EsoAd10	Cell type	Cell number	45	47	1.04444	0	10	Fig 4	Control	CD44 high/Cd24 low		https://doi.org/10.1038/srep38221
	Tumour	Cell line	JH-EsoAd11	Cell type	Cell number	45	20	0.444444	1	10	Fig 4	DTX	CD44 high/Cd24 low		https://doi.org/10.1038/srep38221
	Tumour	Cell line	JH-EsoAd12	Cell type	Cell number	40	45	1.125	0	10	Fig 4	Control	CD44high/CD24high		https://doi.org/10.1038/srep38221
	Tumour	Cell line	JH-EsoAd13	Cell type	Cell number	40	55	1.375	0	10	Fig 4	DTX	CD44high/CD24high		https://doi.org/10.1038/srep38221
	Vessel	Primary cells	HUVECS	Shape	Circularity	0.73	0.55	0.753425	3	11	Fig 5	One way fast			https://doi.org/10.1002/btpr.2701
	Vessel	Primary cells	HUVECS	Shape	Circularity	0.73	0.7	0.958904	0	11	Fig 5	One way slow			https://doi.org/10.1002/btpr.2701
	Vessel	Primary cells	HUVECS	Shape	Circularity	0.73	0.9	1.23288	3	11	Fig 5	Two ways fast			https://doi.org/10.1002/btpr.2701
	Vessel	Primary cells	HUVECS	Shape	Circularity	0.73	0.8	1.09589	0	11	Fig 5	Two ways slow			https://doi.org/10.1002/btpr.2701
	Vessel	Primary cells	HUVECS	Shape	Cell number	2	0	0		11	Fig 5	One way fast	-90		https://doi.org/10.1002/btpr.2701
	Vessel	Primary cells	HUVECS	Shape	Cell number	2	1	0.5		11	Fig 5	One way slow	-90		https://doi.org/10.1002/btpr.2701
	Vessel	Primary cells	HUVECS	Shape	Cell number	17	20	1.17647		11	Fig 5	One way fast	-30		https://doi.org/10.1002/btpr.2701
	Vessel	Primary cells	HUVECS	Shape	Cell number	17	8	0.470588		11	Fig 5	One way slow	-30		https://doi.org/10.1002/btpr.2701
	Vessel	Primary cells	HUVECS	Shape	Cell number	30	40	1.33333		11	Fig 5	One way fast	0		https://doi.org/10.1002/btpr.2701
	Vessel	Primary cells	HUVECS	Shape	Cell number	30	38	1.26667		11	Fig 5	One way slow	0		https://doi.org/10.1002/btpr.2701
	Vessel	Primary cells	HUVECS	Shape	Cell number	25	25	1		11	Fig 5	One way fast	30		https://doi.org/10.1002/btpr.2701
	Vessel	Primary cells	HUVECS	Shape	Cell number	25	44	1.76		11	Fig 5	One way slow	30		https://doi.org/10.1002/btpr.2701
	Vessel	Primary cells	HUVECS	Shape	Cell number	21	15	0.714286		11	Fig 5	One way fast	60		https://doi.org/10.1002/btpr.2701
	Vessel	Primary cells	HUVECS	Shape	Cell number	21	10	0.47619		11	Fig 5	One way slow	60		https://doi.org/10.1002/btpr.2701
	Vessel	Primary cells	HUVECS	Shape	Cell number	3	0	0		11	Fig 5	One way fast	90		https://doi.org/10.1002/btpr.2701
	Vessel	Primary cells	HUVECS	Shape	Cell number	3	0	0		11	Fig 5	One way slow	90		https://doi.org/10.1002/btpr.2701
	Testis	Primary rats	Sertoli	Cell phys	TEER	27	27	1		12	Fig 3	No coculture			https://doi.org/10.1002/jat.3360
	Testis	Primary rats	Sertoli	Cell phys	TEER	38	40	1.05263		12	Fig 3	Coculture HEP			https://doi.org/10.1002/jat.3360
	Testis	Primary rats	Sertoli	Cell phys	Lucifer yellow	1	0.95	0.95		12	Fig 3	No coculture			https://doi.org/10.1002/jat.3360
	Testis	Primary rats	Sertoli	Cell phys	Lucifer yellow	0.8	0.45	0.5625	3	12	Fig 3	Coculture HEP			https://doi.org/10.1002/jat.3360
	Vessel	Primary cells	HUVECS	Shape	IAR	0.6	0.6	1		13	Fig 3	36h	4		https://doi.org/10.1016/j.mvr.2015.02.008
	Vessel	Primary cells	HUVECS	Shape	IAR	0.6	0.56	0.933333		13	Fig 3	36h	8		https://doi.org/10.1016/j.mvr.2015.02.008
	Vessel	Primary cells	HUVECS	Shape	IAR	0.6	0.52	0.866667		13	Fig 3	36h	12		https://doi.org/10.1016/j.mvr.2015.02.008
	Vessel	Primary cells	HUVECS	Shape	IAR	0.6	0.49	0.816667		13	Fig 3	36h	16		https://doi.org/10.1016/j.mvr.2015.02.008
	Vessel	Primary cells	HUVECS	Shape	IAR	0.6	0.54	0.9		13	Fig 3	72h	4		https://doi.org/10.1016/j.mvr.2015.02.008
	Vessel	Primary cells	HUVECS	Shape	IAR	0.6	0.43	0.716667		13	Fig 3	72h	8		https://doi.org/10.1016/j.mvr.2015.02.008
	Vessel	Primary cells	HUVECS	Shape	IAR	0.6	0.38	0.633333		13	Fig 3	72h	12		https://doi.org/10.1016/j.mvr.2015.02.008
	Vessel	Primary cells	HUVECS	Shape	IAR	0.6	0.4	0.666667		13	Fig 3	72h	16		https://doi.org/10.1016/j.mvr.2015.02.008
	Vessel	Immortlised	HBMEC	Shape	IAR	0.67	0.65	0.970149		13	Fig 3	36h	4		https://doi.org/10.1016/j.mvr.2015.02.008
	Vessel	Immortlised	HBMEC	Shape	IAR	0.67	0.65	0.970149		13	Fig 3	36h	8		https://doi.org/10.1016/j.mvr.2015.02.008
	Vessel	Immortlised	HBMEC	Shape	IAR	0.67	0.65	0.970149		13	Fig 3	36h	12		https://doi.org/10.1016/j.mvr.2015.02.008
	Vessel	Immortlised	HBMEC	Shape	IAR	0.67	0.65	0.970149		13	Fig 3	36h	16		https://doi.org/10.1016/j.mvr.2015.02.008
	Vessel	Primary cells	HUVECS	Shape	Angle	44	38	0.863636		13	Fig 3	36h	4		https://doi.org/10.1016/j.mvr.2015.02.008
	Vessel	Primary cells	HUVECS	Shape	Angle	44	30	0.681818		13	Fig 3	36h	8		https://doi.org/10.1016/j.mvr.2015.02.008
	Vessel	Primary cells	HUVECS	Shape	Angle	44	24	0.545455		13	Fig 3	36h	12		https://doi.org/10.1016/j.mvr.2015.02.008
	Vessel	Primary cells	HUVECS	Shape	Angle	44	22	0.5		13	Fig 3	36h	16		https://doi.org/10.1016/j.mvr.2015.02.008
	Vessel	Primary cells	HUVECS	Shape	Angle	44	25	0.568182		13	Fig 3	72h	4		https://doi.org/10.1016/j.mvr.2015.02.008
	Vessel	Primary cells	HUVECS	Shape	Angle	44	15	0.340909		13	Fig 3	72h	8		https://doi.org/10.1016/j.mvr.2015.02.008
	Vessel	Primary cells	HUVECS	Shape	Angle	44	15	0.340909		13	Fig 3	72h	12		https://doi.org/10.1016/j.mvr.2015.02.008
	Vessel	Primary cells	HUVECS	Shape	Angle	44	17	0.386364		13	Fig 3	72h	16		https://doi.org/10.1016/j.mvr.2015.02.008
	Vessel	Immortlised	HBMEC	Shape	Angle	44	45	1.02273		13	Fig 3	36h	4		https://doi.org/10.1016/j.mvr.2015.02.008
	Vessel	Immortlised	HBMEC	Shape	Angle	44	44	1		13	Fig 3	36h	8		https://doi.org/10.1016/j.mvr.2015.02.008
	Vessel	Immortlised	HBMEC	Shape	Angle	44	44	1		13	Fig 3	36h	12		https://doi.org/10.1016/j.mvr.2015.02.008
	Vessel	Immortlised	HBMEC	Shape	Angle	44	42	0.954545		13	Fig 3	36h	16		https://doi.org/10.1016/j.mvr.2015.02.008
	Vessel	Immortlised	HBMEC	Protein	ZO1	1	9	9		13	Fig 8	36h	4		https://doi.org/10.1016/j.mvr.2015.02.008
	Vessel	Immortlised	HBMEC	Protein	ZO1	1	5.5	5.5		13	Fig 8	36h	8		https://doi.org/10.1016/j.mvr.2015.02.008
	Vessel	Immortlised	HBMEC	Protein	ZO1	1	4.5	4.5		13	Fig 8	36h	12		https://doi.org/10.1016/j.mvr.2015.02.008
	Vessel	Immortlised	HBMEC	Protein	ZO1	1	4.5	4.5		13	Fig 8	36h	16		https://doi.org/10.1016/j.mvr.2015.02.008
	Vessel	Immortlised	HBMEC	Protein	Beta catenin	1	3.5	3.5		13	Fig 8	36h	4		https://doi.org/10.1016/j.mvr.2015.02.008
	Vessel	Immortlised	HBMEC	Protein	Beta catenin	1	3	3		13	Fig 8	36h	8		https://doi.org/10.1016/j.mvr.2015.02.008
	Vessel	Immortlised	HBMEC	Protein	Beta catenin	1	2.8	2.8		13	Fig 8	36h	12		https://doi.org/10.1016/j.mvr.2015.02.008
	Vessel	Immortlised	HBMEC	Protein	Beta catenin	1	2.4	2.4		13	Fig 8	36h	16		https://doi.org/10.1016/j.mvr.2015.02.008
	Vessel	Immortlised	HUVECS	Protein	ZO1	1	1.8	1.8		13	Fig 8	36h	4		https://doi.org/10.1016/j.mvr.2015.02.008
	Vessel	Immortlised	HUVECS	Protein	ZO1	1	2.4	2.4		13	Fig 8	36h	8		https://doi.org/10.1016/j.mvr.2015.02.008
	Vessel	Immortlised	HUVECS	Protein	ZO1	1	3.2	3.2		13	Fig 8	36h	12		https://doi.org/10.1016/j.mvr.2015.02.008
	Vessel	Immortlised	HUVECS	Protein	ZO1	1	2.8	2.8		13	Fig 8	36h	16		https://doi.org/10.1016/j.mvr.2015.02.008
	Vessel	Immortlised	HUVECS	Protein	Beta catenin	1	1	1		13	Fig 8	36h	4		https://doi.org/10.1016/j.mvr.2015.02.008
	Vessel	Immortlised	HUVECS	Protein	Beta catenin	1	1	1		13	Fig 8	36h	8		https://doi.org/10.1016/j.mvr.2015.02.008
	Vessel	Immortlised	HUVECS	Protein	Beta catenin	1	0.9	0.9		13	Fig 8	36h	12		https://doi.org/10.1016/j.mvr.2015.02.008
	Vessel	Immortlised	HUVECS	Protein	Beta catenin	1	1	1		13	Fig 8	36h	16		https://doi.org/10.1016/j.mvr.2015.02.008
	Liver	Primary rats	Hepatpcyte	Release	Albumin	62	55	0.887097		14	Fig 6	0d			https://doi.org/10.1021/ac051856v
	Liver	Primary rats	Hepatpcyte	Release	Albumin	55	45	0.818182		14	Fig 6	d5			https://doi.org/10.1021/ac051856v
	Liver	Primary rats	Hepatpcyte	Release	Albumin	190	90	0.473684		14	Fig 6	d10			https://doi.org/10.1021/ac051856v
	Liver	Primary rats	Hepatpcyte	Release	Albumin	40	75	1.875		14	Fig 6	d20			https://doi.org/10.1021/ac051856v
	Liver	Primary rats	Hepatpcyte	Release	Albumin	165	80	0.484848		14	Fig 6	d30			https://doi.org/10.1021/ac051856v
	Liver	Primary rats	Hepatpcyte	Release	Urea	220	220	1		14	Fig 6	0d			https://doi.org/10.1021/ac051856v
	Liver	Primary rats	Hepatpcyte	Release	Urea	300	140	0.466667		14	Fig 6	d5			https://doi.org/10.1021/ac051856v
	Liver	Primary rats	Hepatpcyte	Release	Urea	220	80	0.363636		14	Fig 6	d10			https://doi.org/10.1021/ac051856v
	Liver	Primary rats	Hepatpcyte	Release	Urea	180	100	0.555556		14	Fig 6	d20			https://doi.org/10.1021/ac051856v
	Liver	Primary rats	Hepatpcyte	Release	Urea	190	120	0.631579		14	Fig 6	d30			https://doi.org/10.1021/ac051856v
	Liver	Cell line	HepG2	Transport	Accumulation	0.25	0.1	0.4		15	Fig 5	PSD	- M		https://doi.org/10.1021/acs.molpharmaceut.7b00726
	Liver	Cell line	HepG2	Transport	Accumulation	0.1	0.05	0.5		15	Fig 5	PSD	+ m		https://doi.org/10.1021/acs.molpharmaceut.7b00726
	Liver	Cell line	HepG2	Transport	Accumulation	1	1.4	1.4		15	Fig 5	PSM	- M		https://doi.org/10.1021/acs.molpharmaceut.7b00726
	Liver	Cell line	HepG2	Transport	Accumulation	1.2	0.02	0.0166667		15	Fig 5	PSM	+ m		https://doi.org/10.1021/acs.molpharmaceut.7b00726
	Liver	Cell line	HepG2	Transport	Accumulation	1	1.45	1.45		15	Fig 7	PSM no corona	50		https://doi.org/10.1021/acs.molpharmaceut.7b00726
	Liver	Cell line	HepG2	Transport	Accumulation	1	1.75	1.75		15	Fig 7	PSM no corona	100		https://doi.org/10.1021/acs.molpharmaceut.7b00726
	Liver	Cell line	HepG2	Transport	Accumulation	1.2	0.15	0.125		15	Fig 7	PSM corona	50		https://doi.org/10.1021/acs.molpharmaceut.7b00726
	Liver	Cell line	HepG2	Transport	Accumulation	1.2	0.05	0.0416667		15	Fig 7	PSM corona	100		https://doi.org/10.1021/acs.molpharmaceut.7b00726
	Liver	Cell line	HepG2	Transport	Depth	5	7	1.4		15	Fig 7	PSM corona	50		https://doi.org/10.1021/acs.molpharmaceut.7b00726
	Liver	Cell line	HepG2	Transport	Depth	5	12	2.4		15	Fig 7	PSM corona	100		https://doi.org/10.1021/acs.molpharmaceut.7b00726
	Vessel	Primary cells	Endothelial	Shape	Eccentricity	0.75	0.87	1.16	0	16	Fig 2	24h			https://doi.org/10.1038/srep04951
	Vessel	Primary cells	Endothelial	Shape	Eccentricity	0.75	0.93	1.24	3	16	Fig 2	48h			https://doi.org/10.1038/srep04951
	Vessel	Primary cells	Endothelial	mRNA	KFL2	1	6.5	6.5	3	16	Fig 2	48h			https://doi.org/10.1038/srep04951
	Vessel	Primary cells	Endothelial	mRNA	eNOS	1	6.6	6.6	3	16	Fig 2	48h			https://doi.org/10.1038/srep04951
	Vessel	Primary cells	Endothelial	mRNA	VEGF	1	2.5	2.5	3	16	Fig 2	48h			https://doi.org/10.1038/srep04951
	Vessel	Primary cells	Endothelial	mRNA	VEGFR2	1	2.5	2.5	3	16	Fig 2	48h			https://doi.org/10.1038/srep04951
	Vessel	Primary cells	Endothelial	mRNA	ANG1	1	0.9	0.9	0	16	Fig 2	48h			https://doi.org/10.1038/srep04951
	Vessel	Primary cells	Endothelial	mRNA	ANG2	1	0.01	0.01	3	16	Fig 2	48h			https://doi.org/10.1038/srep04951
	Vessel	Primary cells	Endothelial	mRNA	BNIP	1	0.2	0.2	3	16	Fig 2	48h			https://doi.org/10.1038/srep04951
	Vessel	Primary cells	Endothelial	mRNA	BNIP3L	1	0.25	0.25	3	16	Fig 2	48h			https://doi.org/10.1038/srep04951
	Vessel	Primary cells	Endothelial	Proliferation	Cell number	12	2.5	0.208333	3	16	Fig 2	48h			https://doi.org/10.1038/srep04951
	Vessel	Primary cells	Endothelial	Protein	VECAD	1.9	1.1	0.578947	3	16	Fig 2	24h			https://doi.org/10.1038/srep04951
	Vessel	Primary cells	Endothelial	Protein	VECAD	1.9	1.7	0.894737	0	16	Fig 2	48h			https://doi.org/10.1038/srep04951
	Vessel	Primary cells	Endothelial	Protein	PECAM1	2	1.2	0.6	3	16	Fig 2	24h			https://doi.org/10.1038/srep04951
	Vessel	Primary cells	Endothelial	Protein	PECAM1	2	1.2	0.6	3	16	Fig 2	48h			https://doi.org/10.1038/srep04951
	Vessel	Primary cells	Endothelial	Shape	Number of gaps	2	10	5	2	16	Fig 2	24h			https://doi.org/10.1038/srep04951
	Vessel	Primary cells	Endothelial	Protein	Number of gaps	2	1	0.5		16	Fig 2	48h			https://doi.org/10.1038/srep04951
	Vessel	Primary cells	Endothelial	Protein	Gap size	350	570	1.62857		16	Fig 2	24h			https://doi.org/10.1038/srep04951
	Vessel	Primary cells	Endothelial	Protein	Gap size	350	120	0.342857		16	Fig 2	48h			https://doi.org/10.1038/srep04951
	Vessel	Primary cells	Endothelial	mRNA	BNIP3	1	0.5	0.5		16	Fig 3	48h			https://doi.org/10.1038/srep04951
	Vessel	Primary cells	Endothelial	mRNA	BNIP3L	1	0.5	0.5		16	Fig 3	48h			https://doi.org/10.1038/srep04951
	Fibroblast	Cell line NIN3T3	Ng3T3	Viability	Hochst/PI	20	90	4.5		17	Fig 2				https://doi.org/10.1016/j.jbiosc.2014.02.021
	Liver	Cell lline	HepG2	Viability	Live/dead	90	80	0.888889	0	18	Fig 5	IDCCM			https://doi.org/10.1016/j.tiv.2014.02.005
	Liver	Cell lline	HepG2	Viability	Live/dead	90	95	1.05556	0	18	Fig 5	IIDMP			https://doi.org/10.1016/j.tiv.2014.02.005
	Liver	Cell lline	HepG2	Metabolism	CYPs1a	12	80	6.66667	3	18	Fig 6	IDCCM			https://doi.org/10.1016/j.tiv.2014.02.005
	Liver	Cell lline	HepG2	Metabolism	CYPs1a	12	100	8.33333	3	18	Fig 6	IIDMP			https://doi.org/10.1016/j.tiv.2014.02.005
	Liver	Cell lline	HepG2	Uptake	Phenacitin	8	5	0.625		18	Fig 7	1h			https://doi.org/10.1016/j.tiv.2014.02.005
	Liver	Cell lline	HepG2	Uptake	Phenacitin	25	55	2.2		18	Fig 7	5h			https://doi.org/10.1016/j.tiv.2014.02.005
	Liver	Cell lline	HepG2	Uptake	Phenacitin	20	50	2.5		18	Fig 7	8h			https://doi.org/10.1016/j.tiv.2014.02.005
	Liver	Cell lline	HepG2	Uptake	Phenacitin	20	47	2.35		18	Fig 7	4h			https://doi.org/10.1016/j.tiv.2014.02.005
	Liver	Cell lline	HepG2	Uptake	Phenacitin	25	55	2.2		18	Fig 7	48h			https://doi.org/10.1016/j.tiv.2014.02.005
	Liver	Cell lline	HepG2	Metabolism	CYP1A2	0.02	1	50		18	Fig 9	5h	IDCCM		https://doi.org/10.1016/j.tiv.2014.02.005
	Liver	Cell lline	HepG2	Metabolism	CYP1A2	0.02	1.2	60		18	Fig 9	8h	IDCCM		https://doi.org/10.1016/j.tiv.2014.02.005
	Liver	Cell lline	HepG2	Metabolism	CYP1A2	0.5	4	8	3	18	Fig 9	4h	IDCCM		https://doi.org/10.1016/j.tiv.2014.02.005
	Liver	Cell lline	HepG2	Metabolism	CYP1A2	1	8	8	3	18	Fig 9	48h	IDCCM		https://doi.org/10.1016/j.tiv.2014.02.005
	Liver	Cell lline	HepG2	Metabolism	CYP1A2	0.02	0.02	1		18	Fig 9	5h	Dynamic coculture		https://doi.org/10.1016/j.tiv.2014.02.005
	Liver	Cell lline	HepG2	Metabolism	CYP1A2	0.02	0.02	1		18	Fig 9	8h	Dynamic coculture		https://doi.org/10.1016/j.tiv.2014.02.005
	Liver	Cell lline	HepG2	Metabolism	CYP1A2	0.5	6.5	13	3	18	Fig 9	4h	Dynamic coculture		https://doi.org/10.1016/j.tiv.2014.02.005
	Liver	Cell lline	HepG2	Metabolism	CYP1A2	1	17	17	3	18	Fig 9	48h	Dynamic coculture		https://doi.org/10.1016/j.tiv.2014.02.005
	Tumour	Cell line	MDA-MB-231	mRNA	VEGFA	1	2	2		19	Fig 8	3D startic vs dynamic			https://doi.org/10.1089/ten.tec.2012.0731
	Tumour	Cell line	MDA-MB-231	mRNA	MMP9	1	0.4	0.4		19	Fig 8	3D startic vs dynamic			https://doi.org/10.1089/ten.tec.2012.0731
	Tumour	Cell line	MDA-MB-231	mRNA	PDGFB	1	5	5		19	Fig 8	3D startic vs dynamic			https://doi.org/10.1089/ten.tec.2012.0731
	Tumour	Cell line	MDA-MB-231	mRNA	ANG2	1	0.2	0.2		19	Fig 8	3D startic vs dynamic			https://doi.org/10.1089/ten.tec.2012.0731
	Vessel	Primary cells	HUVECS	Transport	Albumin	0.057	0.061	1.07018		20	Fig 5	2h	0 mm		https://doi.org/10.1039/b909312e
	Vessel	Primary cells	HUVECS	Transport	Albumin	0.025	0.027	1.08		20	Fig 5	2h	0.9mm		https://doi.org/10.1039/b909312e
	Vessel	Primary cells	HUVECS	Transport	Albumin	0.015	0.015	1		20	Fig 5	2h	1.8mm		https://doi.org/10.1039/b909312e
	Vessel	Primary cells	HUVECS	Transport	Albumin	0.081	0.1	1.23457		20	Fig 5	4h	0 mm		https://doi.org/10.1039/b909312e
	Vessel	Primary cells	HUVECS	Transport	Albumin	0.04	0.045	1.125		20	Fig 5	4h	0.9mm		https://doi.org/10.1039/b909312e
	Vessel	Primary cells	HUVECS	Transport	Albumin	0.02	0.03	1.5		20	Fig 5	4h	1.8mm		https://doi.org/10.1039/b909312e
	Vessel	Primary cells	HUVECS	Transport	Albumin	0.115	0.17	1.47826		20	Fig 5	8h	0 mm		https://doi.org/10.1039/b909312e
	Vessel	Primary cells	HUVECS	Transport	Albumin	0.06	0.14	2.33333		20	Fig 5	8h	0.9mm		https://doi.org/10.1039/b909312e
	Vessel	Primary cells	HUVECS	Transport	Albumin	0.038	0.125	3.28947		20	Fig 5	8h	1.8mm		https://doi.org/10.1039/b909312e
	Immune cells	Cell line	U937	Cell density	Number of cells	1.5	1.5	1		21	Fig 4	d0			https://doi.org/10.1007/s10544-016-0117-4
	Immune cells	Cell line	U937	Cell density	Number of cells	1.5	2.1	1.4		21	Fig 4	d1			https://doi.org/10.1007/s10544-016-0117-4
	Immune cells	Cell line	U937	Cell density	Number of cells	4.5	6.5	1.44444		21	Fig 4	d7			https://doi.org/10.1007/s10544-016-0117-4
	Immune cells	Cell line	U937	Cell density	Number of cells	11	9.5	0.863636		21	Fig 4	d12			https://doi.org/10.1007/s10544-016-0117-4
	Tumour	Cell line	HeLa	Cell density	Number of cells	1	1	1		22	Fig 7	1.5 uL/min	0h		https://doi.org/10.3390/mi7090155
	Tumour	Cell line	HeLa	Cell density	Number of cells	1	1	1		22	Fig 7	3uL/min	0h		https://doi.org/10.3390/mi7090155
	Tumour	Cell line	HeLa	Cell density	Number of cells	1	1	1		22	Fig 7	5uL/min	0h		https://doi.org/10.3390/mi7090155
	Tumour	Cell line	HeLa	Cell density	Number of cells	1.8	1.6	0.888889		22	Fig 7	1.5 uL/min	24h		https://doi.org/10.3390/mi7090155
	Tumour	Cell line	HeLa	Cell density	Number of cells	1.8	1.2	0.666667		22	Fig 7	3uL/min	24h		https://doi.org/10.3390/mi7090155
	Tumour	Cell line	HeLa	Cell density	Number of cells	1.8	0.9	0.5		22	Fig 7	5uL/min	24h		https://doi.org/10.3390/mi7090155
	Tumour	Cell line	HeLa	Cell density	Number of cells	2.5	2	0.8		22	Fig 7	1.5 uL/min	48h		https://doi.org/10.3390/mi7090155
	Tumour	Cell line	HeLa	Cell density	Number of cells	2.5	1.3	0.52		22	Fig 7	3uL/min	48h		https://doi.org/10.3390/mi7090155
	Tumour	Cell line	HeLa	Cell density	Number of cells	2.5	0.8	0.32		22	Fig 7	5uL/min	48h		https://doi.org/10.3390/mi7090155
	Immune cells	Cell line	SUP-115	Viability	Number of cells	90	90	1		23	Fig 7	Triculture	AraC-		https://doi.org/10.1371/journal.pone.0140506
	Immune cells	Cell line	SUP-115	Viability	Number of cells	70	75	1.07143		23	Fig 7	Triculture	AraC+		https://doi.org/10.1371/journal.pone.0140506
	Immune cells	Cell line	SUP-115	Viability	Number of cells	85	95	1.11765		23	Fig 7	No Triculture	AraC-		https://doi.org/10.1371/journal.pone.0140506
	Immune cells	Cell line	SUP-115	Viability	Number of cells	60	55	0.916667		23	Fig 7	No Triculture	AraC+		https://doi.org/10.1371/journal.pone.0140506
	Vessel	Primary cells	HUVES/ASC	Uptake	Glucose	2.3	2.2	0.956522		24	Fig 4	d5	Full medium		https://doi.org/10.1016/j.jbiotec.2015.09.038
	Vessel	Primary cells	HUVES/ASC	Uptake	Glucose	1.9	1.9	1		24	Fig 4	d10	Full medium		https://doi.org/10.1016/j.jbiotec.2015.09.038
	Vessel	Primary cells	HUVES/ASC	Uptake	Glucose	1.8	2.3	1.27778		24	Fig 4	d15	Full medium		https://doi.org/10.1016/j.jbiotec.2015.09.038
	Vessel	Primary cells	HUVES/ASC	Release	Lactate	2.5	2.5	1		24	Fig 4	d5	Full medium		https://doi.org/10.1016/j.jbiotec.2015.09.038
	Vessel	Primary cells	HUVES/ASC	Release	Lactate	2.4	2.5	1.04167		24	Fig 4	d10	Full medium		https://doi.org/10.1016/j.jbiotec.2015.09.038
	Vessel	Primary cells	HUVES/ASC	Release	Lactate	2.3	2.5	1.08696		24	Fig 4	d15	Full medium		https://doi.org/10.1016/j.jbiotec.2015.09.038
	Vessel	Primary cells	HUVES/ASC	Uptake	Glucose	1.8	1.8	1		24	Fig 4	d5	Minimal medium		https://doi.org/10.1016/j.jbiotec.2015.09.038
	Vessel	Primary cells	HUVES/ASC	Uptake	Glucose	1.5	1.1	0.733333		24	Fig 4	d10	Minimal medium		https://doi.org/10.1016/j.jbiotec.2015.09.038
	Vessel	Primary cells	HUVES/ASC	Uptake	Glucose	1	1.2	1.2		24	Fig 4	d15	Minimal medium		https://doi.org/10.1016/j.jbiotec.2015.09.038
	Vessel	Primary cells	HUVES/ASC	Release	Lactate	2	2.5	1.25		24	Fig 4	d5	Minimal medium		https://doi.org/10.1016/j.jbiotec.2015.09.038
	Vessel	Primary cells	HUVES/ASC	Release	Lactate	1	1	1		24	Fig 4	d10	Minimal medium		https://doi.org/10.1016/j.jbiotec.2015.09.038
	Vessel	Primary cells	HUVES/ASC	Release	Lactate	2	2	1		24	Fig 4	d15	Minimal medium		https://doi.org/10.1016/j.jbiotec.2015.09.038
	Liver	Cell line	HepRG	Protein	CYP3A4	85	105	1.23529	1	25	Fig 7				https://doi.org/10.1016/j.biomaterials.2015.08.043
	Liver	Cell line	HepRG	Metabolism	CYP3A4	350	440	1.25714	1	25	Fig 7				https://doi.org/10.1016/j.biomaterials.2015.08.043
	Liver	Cell line	HepRG	Release	Albumin	430	550	1.27907	0	25	Fig 7	24h			https://doi.org/10.1016/j.biomaterials.2015.08.043
	Liver	Cell line	HepRG	Release	Albumin	300	620	2.06667	2	25	Fig 7	48h			https://doi.org/10.1016/j.biomaterials.2015.08.043
	Liver	Cell line	HepRG	Release	Albumin	220	550	2.5	1	25	Fig 7	72h			https://doi.org/10.1016/j.biomaterials.2015.08.043
	Liver	Cell line	HepRG	Release	Albumin	210	650	3.09524	2	25	Fig 7	96h			https://doi.org/10.1016/j.biomaterials.2015.08.043
	Liver	Cell line	HepRG	Release	Urea	0.62	0.72	1.16129	0	25	Fig 7	24h			https://doi.org/10.1016/j.biomaterials.2015.08.043
	Liver	Cell line	HepRG	Release	Urea	0.6	0.7	1.16667	0	25	Fig 7	48h			https://doi.org/10.1016/j.biomaterials.2015.08.043
	Liver	Cell line	HepRG	Release	Urea	0.5	0.7	1.4	1	25	Fig 7	72h			https://doi.org/10.1016/j.biomaterials.2015.08.043
	Liver	Cell line	HepRG	Release	Urea	0.45	0.73	1.62222	2	25	Fig 7	96h			https://doi.org/10.1016/j.biomaterials.2015.08.043
	Stem cells	Primary cells	MSC	Shape	Size	100	100	1		26	Fig 2	0h			https://doi.org/10.1039/c2ib20094e
	Stem cells	Primary cells	MSC	Shape	Size	100	98	0.98		26	Fig 2	10h			https://doi.org/10.1039/c2ib20094e
	Stem cells	Primary cells	MSC	Shape	Size	100	25	0.25		26	Fig 2	20h			https://doi.org/10.1039/c2ib20094e
	Stem cells	Primary cells	MSC	Shape	Size	100	57	0.57		26	Fig 2	0h			https://doi.org/10.1039/c2ib20094e
	Stem cells	Primary cells	MSC	Shape	Size	100	62	0.62		26	Fig 2	40h			https://doi.org/10.1039/c2ib20094e
	Stem cells	Primary cells	MSC	Shape	Size	100	65	0.65		26	Fig 2	50h			https://doi.org/10.1039/c2ib20094e
	Stem cells	Primary cells	MSC	Shape	Size	100	67	0.67		26	Fig 2	0h			https://doi.org/10.1039/c2ib20094e
	Vessel	Primary cells	HUVECS	Uptake	LDL	1	0.8	0.8		27	Fig 4	2h			https://doi.org/10.1002/cyto.a.20937
	Vessel	Primary cells	HUVECS	Uptake	LDL	1	0.75	0.75		27	Fig 4	6h			https://doi.org/10.1002/cyto.a.20937
	Vessel	Primary cells	HUVECS	Uptake	LDL	1	0.4	0.4		27	Fig 4	16h			https://doi.org/10.1002/cyto.a.20937
	Stem cells	Primary cells	mESC	Shape	Area	1	1.1	1.1	0	28	Fig2	0.016			https://doi.org/10.1096/fj.10-168971
	Stem cells	Primary cells	mESC	Shape	Area	1	0.9	0.9	2	28	Fig2	0.063			https://doi.org/10.1096/fj.10-168971
	Stem cells	Primary cells	mESC	Shape	Area	1	0.85	0.85	0	28	Fig2	0.25			https://doi.org/10.1096/fj.10-168971
	Stem cells	Primary cells	mESC	Shape	Area	1	0.67	0.67	1	28	Fig2	1			https://doi.org/10.1096/fj.10-168971
	Stem cells	Primary cells	mESC	Shape	Area	1	0.4	0.4	2	28	Fig2	4			https://doi.org/10.1096/fj.10-168971
	Stem cells	Primary cells	mESC	Shape	Area	1	0.4	0.4	2	28	Fig2	16			https://doi.org/10.1096/fj.10-168971
	Stem cells	Primary cells	mESC	mRNA	Nanog	1	0.8	0.8	0	28	Fig2	0.016			https://doi.org/10.1096/fj.10-168971
	Stem cells	Primary cells	mESC	mRNA	Nanog	1	0.75	0.75	0	28	Fig2	0.063			https://doi.org/10.1096/fj.10-168971
	Stem cells	Primary cells	mESC	mRNA	Nanog	1	0.9	0.9	0	28	Fig2	0.25			https://doi.org/10.1096/fj.10-168971
	Stem cells	Primary cells	mESC	mRNA	Nanog	1	0.7	0.7	0	28	Fig2	1			https://doi.org/10.1096/fj.10-168971
	Stem cells	Primary cells	mESC	mRNA	Nanog	1	0.6	0.6	0	28	Fig2	4			https://doi.org/10.1096/fj.10-168971
	Stem cells	Primary cells	mESC	mRNA	Nanog	1	0.5	0.5	2	28	Fig2	16			https://doi.org/10.1096/fj.10-168971
	Stem cells	Primary cells	mESC	mRNA	Rex1	1	0.75	0.75	2	28	Fig2	0.016			https://doi.org/10.1096/fj.10-168971
	Stem cells	Primary cells	mESC	mRNA	Rex1	1	0.7	0.7	1	28	Fig2	0.063			https://doi.org/10.1096/fj.10-168971
	Stem cells	Primary cells	mESC	mRNA	Rex1	1	0.85	0.85	0	28	Fig2	0.25			https://doi.org/10.1096/fj.10-168971
	Stem cells	Primary cells	mESC	mRNA	Rex1	1	0.8	0.8	1	28	Fig2	1			https://doi.org/10.1096/fj.10-168971
	Stem cells	Primary cells	mESC	mRNA	Rex1	1	0.65	0.65	2	28	Fig2	4			https://doi.org/10.1096/fj.10-168971
	Stem cells	Primary cells	mESC	mRNA	Rex1	1	0.6	0.6	2	28	Fig2	16			https://doi.org/10.1096/fj.10-168971
	Stem cells	Primary cells	mESC	mRNA	Oct4	1	0.8	0.8	0	28	Fig2	0.016			https://doi.org/10.1096/fj.10-168971
	Stem cells	Primary cells	mESC	mRNA	Oct4	1	0.85	0.85	0	28	Fig2	0.063			https://doi.org/10.1096/fj.10-168971
	Stem cells	Primary cells	mESC	mRNA	Oct4	1	0.9	0.9	0	28	Fig2	0.25			https://doi.org/10.1096/fj.10-168971
	Stem cells	Primary cells	mESC	mRNA	Oct4	1	0.8	0.8	1	28	Fig2	1			https://doi.org/10.1096/fj.10-168971
	Stem cells	Primary cells	mESC	mRNA	Oct4	1	0.85	0.85	0	28	Fig2	4			https://doi.org/10.1096/fj.10-168971
	Stem cells	Primary cells	mESC	mRNA	Oct4	1	0.9	0.9	0	28	Fig2	16			https://doi.org/10.1096/fj.10-168971
	Stem cells	Primary cells	mESC	mRNA	FGF5	1	21	21	1	28	Fig2	0.016			https://doi.org/10.1096/fj.10-168971
	Stem cells	Primary cells	mESC	mRNA	FGF5	1	16	16	2	28	Fig2	0.063			https://doi.org/10.1096/fj.10-168971
	Stem cells	Primary cells	mESC	mRNA	FGF5	1	14	14	2	28	Fig2	0.25			https://doi.org/10.1096/fj.10-168971
	Stem cells	Primary cells	mESC	mRNA	FGF5	1	10	10	1	28	Fig2	1			https://doi.org/10.1096/fj.10-168971
	Stem cells	Primary cells	mESC	mRNA	FGF5	1	9	9	0	28	Fig2	4			https://doi.org/10.1096/fj.10-168971
	Stem cells	Primary cells	mESC	mRNA	FGF5	1	14	14	1	28	Fig2	16			https://doi.org/10.1096/fj.10-168971
	Stem cells	Primary cells	mESC	mRNA	GATA4	1	0.65	0.65	1	28	Fig2	0.016			https://doi.org/10.1096/fj.10-168971
	Stem cells	Primary cells	mESC	mRNA	GATA4	1	0.6	0.6	2	28	Fig2	0.063			https://doi.org/10.1096/fj.10-168971
	Stem cells	Primary cells	mESC	mRNA	GATA4	1	0.6	0.6	0	28	Fig2	0.25			https://doi.org/10.1096/fj.10-168971
	Stem cells	Primary cells	mESC	mRNA	GATA4	1	0.55	0.55	2	28	Fig2	1			https://doi.org/10.1096/fj.10-168971
	Stem cells	Primary cells	mESC	mRNA	GATA4	1	0.6	0.6	2	28	Fig2	4			https://doi.org/10.1096/fj.10-168971
	Stem cells	Primary cells	mESC	mRNA	GATA4	1	0.6	0.6	2	28	Fig2	16			https://doi.org/10.1096/fj.10-168971
	Stem cells	Primary cells	mESC	mRNA	Sox1	1	0.95	0.95	0	28	Fig2	0.016			https://doi.org/10.1096/fj.10-168971
	Stem cells	Primary cells	mESC	mRNA	Sox1	1	0.6	0.6	1	28	Fig2	0.063			https://doi.org/10.1096/fj.10-168971
	Stem cells	Primary cells	mESC	mRNA	Sox1	1	1	1	0	28	Fig2	0.25			https://doi.org/10.1096/fj.10-168971
	Stem cells	Primary cells	mESC	mRNA	Sox1	1	0.8	0.8	1	28	Fig2	1			https://doi.org/10.1096/fj.10-168971
	Stem cells	Primary cells	mESC	mRNA	Sox1	1	0.8	0.8	1	28	Fig2	4			https://doi.org/10.1096/fj.10-168971
	Stem cells	Primary cells	mESC	mRNA	Sox1	1	0.8	0.8	1	28	Fig2	16			https://doi.org/10.1096/fj.10-168971
	Stem cells	Primary cells	mESC	mRNA	T	1	0.8	0.8	0	28	Fig2	0.016			https://doi.org/10.1096/fj.10-168971
	Stem cells	Primary cells	mESC	mRNA	T	1	1.2	1.2	0	28	Fig2	0.063			https://doi.org/10.1096/fj.10-168971
	Stem cells	Primary cells	mESC	mRNA	T	1	1	1	0	28	Fig2	0.25			https://doi.org/10.1096/fj.10-168971
	Stem cells	Primary cells	mESC	mRNA	T	1	0.9	0.9	0	28	Fig2	1			https://doi.org/10.1096/fj.10-168971
	Stem cells	Primary cells	mESC	mRNA	T	1	1.2	1.2	0	28	Fig2	4			https://doi.org/10.1096/fj.10-168971
	Stem cells	Primary cells	mESC	mRNA	T	1	1.2	1.2	0	28	Fig2	16			https://doi.org/10.1096/fj.10-168971
	Muscle	Cell line	C2C12	Viability	Number of cells	0.98	0.9	0.918367		29	Fig4	0.5	%confluence		https://doi.org/10.1002/adhm.201700638
	Muscle	Cell line	C2C12	Viability	Number of cells	0.98	0.9	0.918367		29	Fig4	1	%confluence		https://doi.org/10.1002/adhm.201700638
	Muscle	Cell line	C2C12	Viability	Number of cells	0.98	0.7	0.714286		29	Fig4	2	%confluence		https://doi.org/10.1002/adhm.201700638
	Muscle	Cell line	C2C12	Cell density	Number of cells	75000	65000	0.866667		29	Fig4	0.5	%confluence		https://doi.org/10.1002/adhm.201700638
	Muscle	Cell line	C2C12	Cell density	Number of cells	75000	60000	0.8		29	Fig4	1	%confluence		https://doi.org/10.1002/adhm.201700638
	Muscle	Cell line	C2C12	Cell density	Number of cells	75000	50000	0.666667		29	Fig4	2	%confluence		https://doi.org/10.1002/adhm.201700638
	Muscle	Cell line	C2C12	Metabolism	ALP	1	2.6	2.6	1	29	Fig 5		%confluence		https://doi.org/10.1002/adhm.201700638
	Muscle	Cell line	C2C12	Metabolism	ALP	1	2.3	2.3	1	29	Fig 5		%confluence		https://doi.org/10.1002/adhm.201700638
	Muscle	Cell line	C2C12	Metabolism	ALP	1	0.2	0.2	1	29	Fig 5		%confluence		https://doi.org/10.1002/adhm.201700638
	Bone	Primary cells	Osteblast	mRNA	BGLAP	2.8	2.8	1	0	30	Fig 7				https://doi.org/10.1016/j.biomaterials.2013.12.088
	Bone	Primary cells	Osteblast	mRNA	SPARC	1.4	0.2	0.142857	1	30	Fig 7				https://doi.org/10.1016/j.biomaterials.2013.12.088
	Bone	Primary cells	Osteblast	mRNA	ALPL	0.5	0.05	0.1	1	30	Fig 7				https://doi.org/10.1016/j.biomaterials.2013.12.088
	Bone	Primary cells	Osteblast	mRNA	Col1A1	1.4	0.15	0.107143	1	30	Fig 7				https://doi.org/10.1016/j.biomaterials.2013.12.088
	Bone	Stem cells	hESC diff to osteocytes	Metabolism	Resazurin	1	0.8	0.8	0	31	Fig3	0.8			10.3389/fbioe.2020.557111
	Bone	Stem cells	hESC diff to osteocytes	Metabolism	Resazurin	1	0.75	0.75	2	31	Fig3	1.6			10.3389/fbioe.2020.557111
	Bone	Stem cells	hESC diff to osteocytes	Metabolism	Resazurin	1	0.7	0.7	1	31	Fig3	2.4			10.3389/fbioe.2020.557111
	Bone	Stem cells	hESC diff to osteocytes	Metabolism	Resazurin	1	0.55	0.55	2	31	Fig3	3.2			10.3389/fbioe.2020.557111
	Bone	Stem cells	hESC diff to osteocytes	Metabolism	Resazurin	1	0.75	0.75	2	31	Fig3	Contunious			10.3389/fbioe.2020.557111
	Bone	Stem cells	hESC diff to osteocytes	Metabolism	Resazurin	1	0.6	0.6	2	31	Fig3	Intermittant			10.3389/fbioe.2020.557111
	Bone	Stem cells	hESC diff to osteocytes	Metabolism	Resazurin	1	0.55	0.55		31	Fig3	Contunious	d7		10.3389/fbioe.2020.557111
	Bone	Stem cells	hESC diff to osteocytes	Metabolism	Resazurin	1	0.75	0.75		31	Fig3	Intermittant	d7		10.3389/fbioe.2020.557111
	Bone	Stem cells	hESC diff to osteocytes	Metabolism	Resazurin	1	0.75	0.75		31	Fig3	Contunious	d14		10.3389/fbioe.2020.557111
	Bone	Stem cells	hESC diff to osteocytes	Metabolism	Resazurin	1	0.9	0.9		31	Fig3	Intermittant	d14		10.3389/fbioe.2020.557111
	Bone	Stem cells	hESC diff to osteocytes	Metabolism	Resazurin	1	1	1		31	Fig3	Contunious	d21		10.3389/fbioe.2020.557111
	Bone	Stem cells	hESC diff to osteocytes	Metabolism	Resazurin	1	1.1	1.1		31	Fig3	Intermittant	d21		10.3389/fbioe.2020.557111
	Bone	Stem cells	hESC diff to osteocytes	Cell density	DNA content	450	300	0.666667		31	Fig4	Contunious			10.3389/fbioe.2020.557111
	Bone	Stem cells	hESC diff to osteocytes	Cell density	DNA content	450	380	0.844444		31	Fig4	Intermittant			10.3389/fbioe.2020.557111
	Bone	Stem cells	hESC diff to osteocytes	Metabolism	ALP	17	17	1		31	Fig4	Contunious			10.3389/fbioe.2020.557111
	Bone	Stem cells	hESC diff to osteocytes	Metabolism	ALP	17	38	2.23529		31	Fig4	Intermittant			10.3389/fbioe.2020.557111
	Bone	Stem cells	hESC diff to osteocytes	Metabolism	Calcein deposition	280	300	1.07143		31	Fig4	Contunious			10.3389/fbioe.2020.557111
	Bone	Stem cells	hESC diff to osteocytes	Metabolism	Calcein deposition	280	550	1.96429		31	Fig4	Intermittant			10.3389/fbioe.2020.557111
	Bone	Stem cells	hESC diff to osteocytes	Protein	Collagen	5	6	1.2		31	Fig4	Contunious			10.3389/fbioe.2020.557111
	Bone	Stem cells	hESC diff to osteocytes	Protein	Collagen	5	13	2.6		31	Fig4	Intermittant			10.3389/fbioe.2020.557111
	Vessel	Primary cells	Pulmory endothelial	Release	TNFa	0.8	4.5	5.625		32	Fig 6	6h	2D		10.1007/s00216-018-0985-y
	Vessel	Primary cells	Pulmory endothelial	Release	TNFa	1.2	5.4	4.5		32	Fig 6	12h	2D		10.1007/s00216-018-0985-y
	Vessel	Primary cells	Pulmory endothelial	Release	TNFa	2.5	8.8	3.52		32	Fig 6	6h	3D		10.1007/s00216-018-0985-y
	Vessel	Primary cells	Pulmory endothelial	Release	TNFa	4	10	2.5		32	Fig 6	12h	3D		10.1007/s00216-018-0985-y
	Tumour	Cell line	HeLa	Cell density	Number of cells	90	90	1		33	Fig 4	0d			10.2116/analsci.18SDP04
	Tumour	Cell line	HeLa	Cell density	Number of cells	110	220	2		33	Fig 4	1d
	Tumour	Cell line	HeLa	Cell density	Number of cells	180	280	1.55556		33	Fig 4	2d
	Tumour	Cell line	HeLa	Cell density	Number of cells	200	380	1.9		33	Fig 4	3d
	Tumour	Cell line	HeLa	Metabolism	Lactate	1	1	1		33	Fig 4	0d			10.2116/analsci.18SDP04
	Tumour	Cell line	HeLa	Metabolism	Lactate	40	10	0.25		33	Fig 4	1d
	Tumour	Cell line	HeLa	Metabolism	Lactate	35	10	0.285714		33	Fig 4	2d
	Tumour	Cell line	HeLa	Metabolism	Lactate	40	10	0.25		33	Fig 4	3d
	Bone	Cell line	MC3T3-E1	Viability	Cell number	0.32	0.4	1.25		34	Fig 3	2	6		10.1016/j.actbio.2021.03.046
	Bone	Cell line	MC3T3-E1	Viability	Cell number	0.32	0.8	2.5		34	Fig 3	8	6		10.1016/j.actbio.2021.03.046
	Bone	Cell line	MC3T3-E1	Viability	Cell number	0.32	0.4	1.25		34	Fig 3	14	6		10.1016/j.actbio.2021.03.046
	Bone	Cell line	MC3T3-E1	Viability	Cell number	0.3	1.15	3.83333		34	Fig 3	2	72		10.1016/j.actbio.2021.03.046
	Bone	Cell line	MC3T3-E1	Viability	Cell number	0.3	1.3	4.33333		34	Fig 3	8	72		10.1016/j.actbio.2021.03.046
	Bone	Cell line	MC3T3-E1	Viability	Cell number	0.3	0.82	2.73333		34	Fig 3	14	72		10.1016/j.actbio.2021.03.046
	Bone	Cell line	MC3T3-E1	Release	Calcium	0.55	1.5	2.72727	1	34	Fig 4	2			10.1016/j.actbio.2021.03.046
	Bone	Cell line	MC3T3-E1	Release	Calcium	0.35	1.55	4.42857	1	34	Fig 4	4			10.1016/j.actbio.2021.03.046
	Bone	Cell line	MC3T3-E1	Release	Calcium	0.45	1.6	3.55556	1	34	Fig 4	10			10.1016/j.actbio.2021.03.046
	Bone	Cell line	MC3T3-E1	Release	P5+	2.4	1.2	0.5	1	34	Fig 4	0			10.1016/j.actbio.2021.03.046
	Bone	Cell line	MC3T3-E1	Release	P5+	2.2	1.2	0.545455	1	34	Fig 4	4			10.1016/j.actbio.2021.03.046
	Bone	Cell line	MC3T3-E1	Release	P5+	1.6	1.2	0.75	1	34	Fig 4	10			10.1016/j.actbio.2021.03.046
	Vessel	Primary cells	HUVECS	Metabolism	Lactate	0.6	2.8	4.66667		35	Fig4	24h			https://doi.org/10.1021/acs.analchem.9b02434
	Vessel	Primary cells	HUVECS	Metabolism	Lactate	0.6	3.2	5.33333		35	Fig4	48h			https://doi.org/10.1021/acs.analchem.9b02434
	Vessel	Primary cells	HUVECS	Metabolism	Glutamine	2.9	1.9	0.655172		35	Fig4	24h			https://doi.org/10.1021/acs.analchem.9b02434
	Vessel	Primary cells	HUVECS	Metabolism	Glutamine	2.9	1.9	0.655172		35	Fig4	48h			https://doi.org/10.1021/acs.analchem.9b02434
	Vessel	Primary cells	HUVECS	Metabolism	GSSG	45	25	0.555556	1	35	Fig4	24h			https://doi.org/10.1021/acs.analchem.9b02434
	Vessel	Primary cells	HUVECS	Metabolism	GSSG	78	30	0.384615	2	35	Fig4	48h			https://doi.org/10.1021/acs.analchem.9b02434
	Vessel	Primary cells	HUVECS	Metabolism	GSSG	68	23	0.338235		35	Fig4	72h			https://doi.org/10.1021/acs.analchem.9b02434
	Vessel	Primary cells	HUVECS	Metabolism	GSSG	85	51	0.6	2	35	Fig4	24h			https://doi.org/10.1021/acs.analchem.9b02434
	Vessel	Primary cells	HUVECS	Metabolism	GSSG	60	20	0.333333	2	35	Fig4	48h			https://doi.org/10.1021/acs.analchem.9b02434
	Vessel	Primary cells	HUVECS	Metabolism	GSSG	68	32	0.470588	1	35	Fig4	72h			https://doi.org/10.1021/acs.analchem.9b02434
	Kidney	Immortlised	RPTEC/TERT1	mRNA	CLDN16	1	0.383155	0.383155	1	36	Table 2				https://doi.org/10.1038/s41598-021-93570-5
	Kidney	Immortlised	RPTEC/TERT1	mRNA	TNFa	1	0.357	0.357	1	36	Table 2				https://doi.org/10.1038/s41598-021-93570-5
	Kidney	Immortlised	RPTEC/TERT1	mRNA	ABCG2	1	2.24078	2.24078	1	36	Table 2				https://doi.org/10.1038/s41598-021-93570-5
	Kidney	Immortlised	RPTEC/TERT1	mRNA	CLDN2	1	0.46684	0.46684	1	36	Table 2				https://doi.org/10.1038/s41598-021-93570-5
	Kidney	Immortlised	RPTEC/TERT1	mRNA	HPSE	1	0.237994	0.237994	1	36	Table 2				https://doi.org/10.1038/s41598-021-93570-5
	Kidney	Immortlised	RPTEC/TERT1	mRNA	ABCC2	1	2.70064	2.70064	1	36	Table 2				https://doi.org/10.1038/s41598-021-93570-5
	Kidney	Immortlised	RPTEC/TERT1	mRNA	CCL2	1	0.353749	0.353749	1	36	Table 2				https://doi.org/10.1038/s41598-021-93570-5
	Kidney	Immortlised	RPTEC/TERT1	mRNA	MYO7B	1	0.222828	0.222828	1	36	Table 2				https://doi.org/10.1038/s41598-021-93570-5
	Kidney	Immortlised	RPTEC/TERT1	mRNA	COL1A2	1	2.02722	2.02722	1	36	Table 2				https://doi.org/10.1038/s41598-021-93570-5
	Kidney	Immortlised	RPTEC/TERT1	mRNA	IPTKB	1	0.388773	0.388773	1	36	Table 2				https://doi.org/10.1038/s41598-021-93570-5
	Kidney	Immortlised	RPTEC/TERT1	mRNA	SLC19A3	1	0.153893	0.153893	1	36	Table 3				https://doi.org/10.1038/s41598-021-93570-5
	Kidney	Immortlised	RPTEC/TERT1	mRNA	SHH	1	0.369411	0.369411	1	36	Table 3				https://doi.org/10.1038/s41598-021-93570-5
	Kidney	Immortlised	RPTEC/TERT1	mRNA	UGCG	1	0.363745	0.363745	1	36	Table 3				https://doi.org/10.1038/s41598-021-93570-5
	Kidney	Immortlised	RPTEC/TERT1	mRNA	CYP2E1	1	0.245637	0.245637	1	36	Table 3				https://doi.org/10.1038/s41598-021-93570-5
	Kidney	Immortlised	RPTEC/TERT1	mRNA	EGF	1	2.04089	2.04089	1	36	Table 3				https://doi.org/10.1038/s41598-021-93570-5
	Kidney	Immortlised	RPTEC/TERT1	mRNA	HMOX	1	2.50359	2.50359	1	36	Table 3				https://doi.org/10.1038/s41598-021-93570-5
	Kidney	Immortlised	RPTEC/TERT1	mRNA	ABCG2	1	2.23457	2.23457	1	36	Table 3				https://doi.org/10.1038/s41598-021-93570-5
	Kidney	Immortlised	RPTEC/TERT1	mRNA	TG	1	2.70008	2.70008	1	36	Table 3				https://doi.org/10.1038/s41598-021-93570-5
	Kidney	Immortlised	RPTEC/TERT1	mRNA	CLCNKA	1	0.47698	0.47698	1	36	Table 3				https://doi.org/10.1038/s41598-021-93570-5
	Kidney	Immortlised	RPTEC/TERT1	mRNA	NPHS1	1	2.11536	2.11536	1	36	Table 3				https://doi.org/10.1038/s41598-021-93570-5
	Kidney	Immortlised	RPTEC/TERT1	mRNA	SLC43A2	1	3.82909	3.82909	1	36	Table 4				https://doi.org/10.1038/s41598-021-93570-5
	Kidney	Immortlised	RPTEC/TERT1	mRNA	SLC15A1	1	0.235533	0.235533	1	36	Table 4				https://doi.org/10.1038/s41598-021-93570-5
	Kidney	Immortlised	RPTEC/TERT1	mRNA	ABCA3	1	0.481965	0.481965	1	36	Table 4				https://doi.org/10.1038/s41598-021-93570-5
	Kidney	Immortlised	RPTEC/TERT1	mRNA	ABCB1	1	0.471392	0.471392	1	36	Table 4				https://doi.org/10.1038/s41598-021-93570-5
	Kidney	Immortlised	RPTEC/TERT1	Uptake	Albumin	350	700	2	3	36	Fig 6				https://doi.org/10.1038/s41598-021-93570-5
	Kidney	Immortlised	RPTEC/TERT1	Uptake	Calcein AM	3300	2500	0.757576	3	36	Table 4				https://doi.org/10.1038/s41598-021-93570-5
	Kidney	Immortlised	RPTEC/TERT1	mRNA	CMFDA	3800	3000	0.789474	3	36	Table 4				https://doi.org/10.1038/s41598-021-93570-5
	Intestine	Cell line	Caco2	mRNA	ACTB	2.2	2.2	1		37	Fig4				https://doi.org/10.1007/s10544-021-00591-y
	Intestine	Cell line	Caco2	mRNA	SDHA	0.7	1.2	1.71429		37	Fig4				https://doi.org/10.1007/s10544-021-00591-y
	Intestine	Cell line	Caco2	mRNA	HPRT1	0.03	0.03	1		37	Fig4				https://doi.org/10.1007/s10544-021-00591-y
	Intestine	Cell line	Caco2	mRNA	APL1	7.3	5.5	0.753425		37	Fig4				https://doi.org/10.1007/s10544-021-00591-y
	Intestine	Cell line	Caco2	mRNA	VIL1	8	8	1		37	Fig4				https://doi.org/10.1007/s10544-021-00591-y
	Intestine	Cell line	Caco2	mRNA	TJP1	0.022	0.018	0.818182		37	Fig4				https://doi.org/10.1007/s10544-021-00591-y
	Intestine	Cell line	Caco2	mRNA	CDH1	0.016	0.018	1.125		37	Fig4				https://doi.org/10.1007/s10544-021-00591-y
	Intestine	Cell line	Caco2	mRNA	MUC5AC	45	40	0.888889		37	Fig4				https://doi.org/10.1007/s10544-021-00591-y
	Intestine	Cell line	Caco2	Shape	Height	12	35	2.91667	3	37	Fig4				https://doi.org/10.1007/s10544-021-00591-y
	Intestine	Cell line	Caco2	Viability	Cell number	200	310	1.55		38	Fig3	Apical	Straight		https://doi.org/10.3390/mi11060551
	Intestine	Cell line	Caco2	Viability	Cell number	200	330	1.65		38	Fig3	Apical	Peristaltic		https://doi.org/10.3390/mi11060551
	Intestine	Cell line	Caco2	Viability	Cell number	110	120	1.09091		38	Fig3	Basolateral	Straight		https://doi.org/10.3390/mi11060551
	Intestine	Cell line	Caco2	Viability	Cell number	110	140	1.27273		38	Fig3	Basolateral	Peristaltic		https://doi.org/10.3390/mi11060551
	Intestine	Cell line	Caco2	Viability	Cell number	100	125	1.25		38	Fig3				https://doi.org/10.3390/mi11060551
	Intestine	Cell line	Caco2	Viability	Cell number	100	130	1.3		38	Fig3				https://doi.org/10.3390/mi11060551
	Intestine	Cell line	Caco2	Cell phys	TEER	800	1700	2.125		38	Fig4	d3	Straight		https://doi.org/10.3390/mi11060551
	Intestine	Cell line	Caco2	Cell phys	TEER	900	1800	2		38	Fig4	d6	Straight		https://doi.org/10.3390/mi11060551
	Intestine	Cell line	Caco2	Cell phys	TEER	800	1600	2		38	Fig4	d12	Straight		https://doi.org/10.3390/mi11060551
	Intestine	Cell line	Caco2	Cell phys	TEER	800	1400	1.75		38	Fig4	d3	Peristaltic		https://doi.org/10.3390/mi11060551
	Intestine	Cell line	Caco2	Cell phys	TEER	900	1600	1.77778		38	Fig4	d6	Peristaltic		https://doi.org/10.3390/mi11060551
	Intestine	Cell line	Caco2	Cell phys	TEER	800	1250	1.5625	0	38	Fig4	d12	Peristaltic		https://doi.org/10.3390/mi11060551
	Intestine	Cell line	Caco2	Transport	FD20	1.8	2.1	1.16667	0	38	Fig4	d12	Peristaltic		https://doi.org/10.3390/mi11060551
	Intestine	Cell line	Caco2	Transport	FD20	1.8	3.3	1.83333	1	38	Fig4	d12	Peristaltic		https://doi.org/10.3390/mi11060551
	Kidney	hiPSC	Podocyte	Release	VEGF-A	1300	2000	1.53846	0	39	Fig5				https://doi.org/10.1038/s41551-017-0069
	Kidney	Stem cells	Organoid	Viability	Cell number	100	100	1	0	40	Fig5	0			https://doi.org/10.1186/s40580-021-00285-4
	Kidney	Stem cells	Organoid	Viability	Cell number	88	70	0.795455	1	40	Fig5	30			https://doi.org/10.1186/s40580-021-00285-4
	Kidney	Stem cells	Organoid	Viability	Cell number	72	58	0.805556	1	40	Fig5	60			https://doi.org/10.1186/s40580-021-00285-4
	Kidney	Cell line	RPTEC	Uptake	Albumin	1	2.8	2.8	3	41	Fig2				https://doi.org/10.1038/s41598-020-65817-0
	Kidney	Immortalised	GEnC/MPC5	Transport	Inulin	65	70	1.07692	0	42	Fig3	6h	5		https://doi.org/10.1038/srep31771
	Kidney	Immortalised	GEnC/MPC5	Transport	Inulin	65	65	1	0	42	Fig3	6h	10		https://doi.org/10.1038/srep31771
	Kidney	Immortalised	GEnC/MPC5	Transport	Inulin	65	75	1.15385	0	42	Fig3	6h	15		https://doi.org/10.1038/srep31771
	Kidney	Immortalised	GEnC/MPC5	Transport	Inulin	67	5	0.0746269	0	42	Fig3	24h	5		https://doi.org/10.1038/srep31771
	Kidney	Immortalised	GEnC/MPC5	Transport	Inulin	67	88	1.31343	2	42	Fig3	24h	10		https://doi.org/10.1038/srep31771
	Kidney	Immortalised	GEnC/MPC5	Transport	Inulin	67	95	1.41791	2	42	Fig3	24h	15		https://doi.org/10.1038/srep31771
	Kidney	Immortalised	GEnC/MPC5	Transport	BSA	4	4	1	0	42	Fig3	6h	5		https://doi.org/10.1038/srep31771
	Kidney	Immortalised	GEnC/MPC5	Transport	BSA	4	4	1	0	42	Fig3	6h	10		https://doi.org/10.1038/srep31771
	Kidney	Immortalised	GEnC/MPC5	Transport	BSA	4	9	2.25	2	42	Fig3	6h	15		https://doi.org/10.1038/srep31771
	Kidney	Immortalised	GEnC/MPC5	Transport	BSA	4	4	1	0	42	Fig3	24h	5		https://doi.org/10.1038/srep31771
	Kidney	Immortalised	GEnC/MPC5	Transport	BSA	4	12	3	2	42	Fig3	24h	10		https://doi.org/10.1038/srep31771
	Kidney	Immortalised	GEnC/MPC5	Transport	BSA	4	25	6.25	2	42	Fig3	24h	15		https://doi.org/10.1038/srep31771
	Kidney	Immortalised	GEnC/MPC5	Transport	IgG	0.1	0.1	1	0	42	Fig3	6h	5		https://doi.org/10.1038/srep31771
	Kidney	Immortalised	GEnC/MPC5	Transport	IgG	0.1	0.1	1	0	42	Fig3	6h	10		https://doi.org/10.1038/srep31771
	Kidney	Immortalised	GEnC/MPC5	Transport	IgG	0.1	0.7	7	2	42	Fig3	6h	15		https://doi.org/10.1038/srep31771
	Kidney	Immortalised	GEnC/MPC5	Transport	IgG	0.1	0.1	1	0	42	Fig3	24h	5		https://doi.org/10.1038/srep31771
	Kidney	Immortalised	GEnC/MPC5	Transport	IgG	0.1	0.8	8	2	42	Fig3	24h	10		https://doi.org/10.1038/srep31771
	Kidney	Immortalised	GEnC/MPC5	Transport	IgG	0.1	1.5	15	2	42	Fig3	24h	15		https://doi.org/10.1038/srep31771
	Kidney	Immortalised	GEnC/MPC5	Protein	F-actin	26	27	1.03846	0	42	Fig4	6h	5		https://doi.org/10.1038/srep31771
	Kidney	Immortalised	GEnC/MPC5	Protein	F-actin	26	23	0.884615	0	42	Fig4	6h	10		https://doi.org/10.1038/srep31771
	Kidney	Immortalised	GEnC/MPC5	Protein	F-actin	26	21	0.807692	1	42	Fig4	6h	15		https://doi.org/10.1038/srep31771
	Kidney	Immortalised	GEnC/MPC5	Protein	F-actin	28	28	1	0	42	Fig4	24h	5		https://doi.org/10.1038/srep31771
	Kidney	Immortalised	GEnC/MPC5	Protein	F-actin	28	20	0.714286	1	42	Fig4	24h	10		https://doi.org/10.1038/srep31771
	Kidney	Immortalised	GEnC/MPC5	Protein	F-actin	28	14	0.5	2	42	Fig4	24h	15		https://doi.org/10.1038/srep31771
	Kidney	Immortalised	GEnC/MPC5	Protein	CD31	25	26	1.04	0	42	Fig4	6h	5		https://doi.org/10.1038/srep31771
	Kidney	Immortalised	GEnC/MPC5	Protein	CD31	25	22	0.88	0	42	Fig4	6h	10		https://doi.org/10.1038/srep31771
	Kidney	Immortalised	GEnC/MPC5	Protein	CD31	25	20	0.8	1	42	Fig4	6h	15		https://doi.org/10.1038/srep31771
	Kidney	Immortalised	GEnC/MPC5	Protein	CD31	26	25	0.961538	0	42	Fig4	24h	5		https://doi.org/10.1038/srep31771
	Kidney	Immortalised	GEnC/MPC5	Protein	CD31	26	18	0.692308	1	42	Fig4	24h	10		https://doi.org/10.1038/srep31771
	Kidney	Immortalised	GEnC/MPC5	Protein	CD31	26	7	0.269231	2	42	Fig4	24h	15		https://doi.org/10.1038/srep31771
	Kidney	Immortalised	Podocyte	Protein	F-actin	28	29	1.03571	0	42	Fig5	6h	5		https://doi.org/10.1038/srep31771
	Kidney	Immortalised	Podocyte	Protein	F-actin	28	25	0.892857	0	42	Fig5	6h	10		https://doi.org/10.1038/srep31771
	Kidney	Immortalised	Podocyte	Protein	F-actin	28	24	0.857143	0	42	Fig5	6h	15		https://doi.org/10.1038/srep31771
	Kidney	Immortalised	Podocyte	Protein	F-actin	30	28	0.933333	0	42	Fig5	24h	5		https://doi.org/10.1038/srep31771
	Kidney	Immortalised	Podocyte	Protein	F-actin	30	18	0.6	1	42	Fig5	24h	10		https://doi.org/10.1038/srep31771
	Kidney	Immortalised	Podocyte	Protein	F-actin	30	17	0.566667	2	42	Fig5	24h	15		https://doi.org/10.1038/srep31771
	Kidney	Immortalised	Podocyte	Protein	synaptopotin	27	27	1	0	42	Fig5	6h	5		https://doi.org/10.1038/srep31771
	Kidney	Immortalised	Podocyte	Protein	synaptopotin	27	23	0.851852	0	42	Fig5	6h	10		https://doi.org/10.1038/srep31771
	Kidney	Immortalised	Podocyte	Protein	synaptopotin	27	20	0.740741	0	42	Fig5	6h	15		https://doi.org/10.1038/srep31771
	Kidney	Immortalised	Podocyte	Protein	synaptopotin	26	26	1	0	42	Fig5	24h	5		https://doi.org/10.1038/srep31771
	Kidney	Immortalised	Podocyte	Protein	synaptopotin	26	20	0.769231	1	42	Fig5	24h	10		https://doi.org/10.1038/srep31771
	Kidney	Immortalised	Podocyte	Protein	synaptopotin	26	15	0.576923	2	42	Fig5	24h	15		https://doi.org/10.1038/srep31771
	Kidney	Immortalised	Podocyte	Protein	Nephrin	26	26	1	0	42	Fig5	6h	5		https://doi.org/10.1038/srep31771
	Kidney	Immortalised	Podocyte	Protein	Nephrin	26	23	0.884615	0	42	Fig5	6h	10		https://doi.org/10.1038/srep31771
	Kidney	Immortalised	Podocyte	Protein	Nephrin	26	22	0.846154	0	42	Fig5	6h	15		https://doi.org/10.1038/srep31771
	Kidney	Immortalised	Podocyte	Protein	Nephrin	24	23	0.958333	0	42	Fig5	24h	5		https://doi.org/10.1038/srep31771
	Kidney	Immortalised	Podocyte	Protein	Nephrin	24	15	0.625	1	42	Fig5	24h	10		https://doi.org/10.1038/srep31771
	Kidney	Immortalised	Podocyte	Protein	Nephrin	24	9	0.375	2	42	Fig5	24h	15		https://doi.org/10.1038/srep31771
	Kidney	Immortalised	Podocyte	Protein	Podocin	23	22	0.956522	0	42	Fig5	6h	5		https://doi.org/10.1038/srep31771
	Kidney	Immortalised	Podocyte	Protein	Podocin	23	20	0.869565	0	42	Fig5	6h	10		https://doi.org/10.1038/srep31771
	Kidney	Immortalised	Podocyte	Protein	Podocin	23	17	0.73913	1	42	Fig5	6h	15		https://doi.org/10.1038/srep31771
	Kidney	Immortalised	Podocyte	Protein	Podocin	21	20	0.952381	0	42	Fig5	24h	5		https://doi.org/10.1038/srep31771
	Kidney	Immortalised	Podocyte	Protein	Podocin	21	9	0.428571	2	42	Fig5	24h	10		https://doi.org/10.1038/srep31771
	Kidney	Immortalised	Podocyte	Protein	Podocin	21	6	0.285714	2	42	Fig5	24h	15		https://doi.org/10.1038/srep31771
	Eye	Immortalised	Retina epithelium	Transport	FITC-Dex 20k	12	1.1	0.0916667	3	43	Fig 2				https://doi.org/10.1002/adhm.202001531
	Vessel	Cell line	TY10	Transport	FITC-Dex 20k	0.28	0.05	0.178571		44	Fig 2D	10 min			https://doi.org/10.1186/s12987-018-0108-3
	Vessel	Cell line	TY10	Transport	FITC-Dex 20k	0.5	0.08	0.16		44	Fig 2D	20 min			https://doi.org/10.1186/s12987-018-0108-3
	Vessel	Cell line	TY10	Transport	FITC-Dex 20k	0.65	0.1	0.153846		44	Fig 2D	30 min			https://doi.org/10.1186/s12987-018-0108-3
	Intestine	Cell line	Caco2	Cell phys	TEER	150	100	0.666667	0	45	Fig 5c	d1			https://doi.org/10.1063/5.0039366
	Intestine	Cell line	Caco2	Cell phys	TEER	250	300	1.2	1	45	Fig 5c	d5			https://doi.org/10.1063/5.0039366
	Intestine	Cell line	Caco2	Cell phys	TEER	590	600	1.01695	0	45	Fig 5c	d9			https://doi.org/10.1063/5.0039366
	Vessel	Primary cells	HUVECS	Cell phys	TEER	100	110	1.1	0	45	Fig 5c	d1			https://doi.org/10.1063/5.0039366
	Vessel	Primary cells	HUVECS	Cell phys	TEER	160	190	1.1875	0	45	Fig 5c	d3			https://doi.org/10.1063/5.0039366
	Vessel	Primary cells	HUVECS	Cell phys	TEER	200	225	1.125	0	45	Fig 5c	d4			https://doi.org/10.1063/5.0039366
	Intestine	Cell line	Caco2	Transport	Permeability	0.8	0.85	1.0625		45	Fig 5c	d1			https://doi.org/10.1063/5.0039366
	Intestine	Cell line	Caco2	Transport	Permeability	0.75	0.65	0.866667		45	Fig 5c	d2			https://doi.org/10.1063/5.0039366
	Intestine	Cell line	Caco2	Transport	Permeability	0.55	0.45	0.818182		45	Fig 5c	d5			https://doi.org/10.1063/5.0039366
	Vessel	Primary cells	HUVECS	Transport	Permeability	0.8	0.8	1		45	Fig 5c	d1			https://doi.org/10.1063/5.0039366
	Vessel	Primary cells	HUVECS	Transport	Permeability	0.7	0.65	0.928571		45	Fig 5c	d3			https://doi.org/10.1063/5.0039366
	Vessel	Primary cells	HUVECS	Transport	Permeability	0.55	0.4	0.727273		45	Fig 5c	d4			https://doi.org/10.1063/5.0039366
	Liver	Cell line	HepG2/C3A	mRNA	Albumin	1	1	1	0	46	Fig 2G				https://doi.org/10.3389/fcell.2019.00275
	Liver	Cell line	HepG2/C3A	mRNA	HNF4a	1	2	2	0	46	Fig 2G				https://doi.org/10.3389/fcell.2019.00275
	Liver	Cell line	HepG2/C3A	mRNA	CAR	1	11	11	0	46	Fig 2G				https://doi.org/10.3389/fcell.2019.00275
	Liver	Cell line	HepG2/C3A	mRNA	PXR	1	10	10	1	46	Fig 2G				https://doi.org/10.3389/fcell.2019.00275
	Liver	Cell line	HepG2/C3A	mRNA	MDR1	1	11	11	0	46	Fig 2G				https://doi.org/10.3389/fcell.2019.00275
	Liver	Cell line	HepG2/C3A	mRNA	MRP3	1	1	1	0	46	Fig 2G				https://doi.org/10.3389/fcell.2019.00275
	Liver	Cell line	HepG2/C3A	mRNA	BSEP	1	12	12	1	46	Fig 2G				https://doi.org/10.3389/fcell.2019.00275
	Liver	Cell line	HepG2/C3A	mRNA	CYP1A2	1	80	80	1	46	Fig 2G				https://doi.org/10.3389/fcell.2019.00275
	Liver	Cell line	HepG2/C3A	mRNA	CYP2C9	1	200	200	1	46	Fig 2G				https://doi.org/10.3389/fcell.2019.00275
	Liver	Cell line	HepG2/C3A	mRNA	CYP2D6	1	60	60	1	46	Fig 2G				https://doi.org/10.3389/fcell.2019.00275
	Liver	Cell line	HepG2/C3A	mRNA	CYP2E1	1	20	20		46	Fig 2G				https://doi.org/10.3389/fcell.2019.00275
	Liver	Cell line	HepG2/C3A	mRNA	CYP3A4	1	60	60		46	Fig 2G				https://doi.org/10.3389/fcell.2019.00275
	Tumour	Microtissue	Human	Shape	Size	500	620	1.24		47	Fig 3a	d7			https://doi.org/10.1002/adbi.202000079
	Tumour	Microtissue	Human	Shape	Size	600	750	1.25		47	Fig 3a	d11			https://doi.org/10.1002/adbi.202000079
	Tumour	Microtissue	Human	Shape	Size	480	400	0.833333		47	Fig 3b	d7			https://doi.org/10.1002/adbi.202000079
	Tumour	Microtissue	Human	Shape	Size	600	520	0.866667		47	Fig 3b	d11			https://doi.org/10.1002/adbi.202000079
	Tumour	Microtissue	Human	Metabolism	ATP	125	100	0.8		47	Fig 3c	RPMI			https://doi.org/10.1002/adbi.202000079
	Tumour	Microtissue	Human	Metabolism	ATP	85	125	1.47059		47	Fig 3c	TOX			https://doi.org/10.1002/adbi.202000079
	Tumour	Microtissue	Human	Shape	Size	545	605	1.11009		47	Table 1	RPMI			https://doi.org/10.1002/adbi.202000079
	Tumour	Microtissue	Human	Shape	Size	518	521	1.00579		47	Table 1	TOX			https://doi.org/10.1002/adbi.202000079
	Tumour	Microtissue	Human	Shape	Size	521	478	0.917466		47	Table 1	RPMI			https://doi.org/10.1002/adbi.202000079
	Vessel	Primary cells	Porcine	Shape	Height	5	4	0.8	0	48	Fig 4	0.49 dyn			https://doi.org/10.1007/s10439-017-1871-z
	Vessel	Primary cells	Porcine	Shape	Height	5	10.5	2.1	1	48	Fig 4	0.78 dyn			https://doi.org/10.1007/s10439-017-1871-z
	Vessel	Primary cells	Porcine	Shape	Height	5	15	3	1	48	Fig 4	1.79 dyn			https://doi.org/10.1007/s10439-017-1871-z
	Vessel	Primary cells	Porcine	Protein	TGFb	7	27	3.85714	2	48	Fig 4	0.49 dyn			https://doi.org/10.1007/s10439-017-1871-z
	Vessel	Primary cells	Porcine	Protein	TGFb	7	28	4	2	48	Fig 4	0.78 dyn			https://doi.org/10.1007/s10439-017-1871-z
	Vessel	Primary cells	Porcine	Protein	TGFb	7	63	9	2	48	Fig 4	1.79 dyn			https://doi.org/10.1007/s10439-017-1871-z
	Vessel	Primary cells	Human/coculture	mRNA	a-SMA	0.5	1.2	2.4	1	49	Fig 3				https://doi.org/10.1038%2Fsrep21579
	Vessel	Primary cells	Human/coculture	Shape	Pressure	1100	1550	1.40909	2	49	Fig 2				https://doi.org/10.1038%2Fsrep21579
	Stem cells	MSC	Human	Metabolism	NADPH	1.15	1.04	0.904348		50	Fig 4	0.5 ul/min inlet			https://doi.org/10.1039/d0lc01034k
	Stem cells	MSC	Human	Metabolism	NADPH	1.15	1.45	1.26087		50	Fig 4	0.5 ul/min middle			https://doi.org/10.1039/d0lc01034k
	Stem cells	MSC	Human	Metabolism	NADPH	1.15	1.67	1.45217		50	Fig 4	0.5 ul/min outlet			https://doi.org/10.1039/d0lc01034k
	Stem cells	MSC	Human	Metabolism	NADPH	1.15	1.05	0.913043		50	Fig 4	5 ul/min inlet			https://doi.org/10.1039/d0lc01034k
	Stem cells	MSC	Human	Metabolism	NADPH	1.15	1.2	1.04348		50	Fig 4	5 ul/min middle			https://doi.org/10.1039/d0lc01034k
	Stem cells	MSC	Human	Metabolism	NADPH	1.15	1.2	1.04348		50	Fig 4	5 ul/min outlet			https://doi.org/10.1039/d0lc01034k
	Stem cells	MSC	Human	Metabolism	O2	16	17	1.0625		50	Fig 4	0.5 ul/min inlet			https://doi.org/10.1039/d0lc01034k
	Stem cells	MSC	Human	Metabolism	O2	16	13	0.8125		50	Fig 4	0.5 ul/min middle			https://doi.org/10.1039/d0lc01034k
	Stem cells	MSC	Human	Metabolism	O2	16	11	0.6875		50	Fig 4	0.5 ul/min outlet			https://doi.org/10.1039/d0lc01034k
	Stem cells	MSC	Human	Metabolism	O2	16	17	1.0625		50	Fig 4	5 ul/min inlet			https://doi.org/10.1039/d0lc01034k
	Stem cells	MSC	Human	Metabolism	O2	16	15.5	0.96875		50	Fig 4	5 ul/min middle			https://doi.org/10.1039/d0lc01034k
	Stem cells	MSC	Human	Metabolism	O2	16	15.5	0.96875		50	Fig 4	5 ul/min outlet			https://doi.org/10.1039/d0lc01034k
	Stem cells	MSC	Human	Metabolism	2-NBGD	100	120	1.2		50	Fig 6B	0.5 ul/min inlet			https://doi.org/10.1039/d0lc01034k
	Stem cells	MSC	Human	Metabolism	2-NBGD	100	110	1.1		50	Fig 6B	0.5 ul/min middle			https://doi.org/10.1039/d0lc01034k
	Stem cells	MSC	Human	Metabolism	2-NBGD	100	90	0.9		50	Fig 6B	0.5 ul/min outlet			https://doi.org/10.1039/d0lc01034k
	Stem cells	MSC	Human	Metabolism	2-NBGD	100	180	1.8		50	Fig 6B	5 ul/min inlet			https://doi.org/10.1039/d0lc01034k
	Stem cells	MSC	Human	Metabolism	2-NBGD	100	200	2		50	Fig 6B	5 ul/min middle			https://doi.org/10.1039/d0lc01034k
	Stem cells	MSC	Human	Metabolism	2-NBGD	100	150	1.5		50	Fig 6B	5 ul/min outlet			https://doi.org/10.1039/d0lc01034k
	Stem cells	MSC	Human	Metabolism	TMRM	80	165	2.0625		50	Fig 6C	0.5 ul/min inlet			https://doi.org/10.1039/d0lc01034k
	Stem cells	MSC	Human	Metabolism	TMRM	80	145	1.8125		50	Fig 6C	0.5 ul/min middle			https://doi.org/10.1039/d0lc01034k
	Stem cells	MSC	Human	Metabolism	TMRM	80	80	1		50	Fig 6C	0.5 ul/min outlet			https://doi.org/10.1039/d0lc01034k
	Stem cells	MSC	Human	Metabolism	TMRM	80	50	0.625		50	Fig 6C	5 ul/min inlet			https://doi.org/10.1039/d0lc01034k
	Stem cells	MSC	Human	Metabolism	TMRM	80	120	1.5		50	Fig 6C	5 ul/min middle			https://doi.org/10.1039/d0lc01034k
	Stem cells	MSC	Human	Metabolism	TMRM	80	90	1.125		50	Fig 6C	5 ul/min outlet			https://doi.org/10.1039/d0lc01034k
	Stem cells	MSC	Human	Shape	Aspect ratio	1.56	1.64	1.05128		50	Fig 6D	0.5 ul/min inlet			https://doi.org/10.1039/d0lc01034k
	Stem cells	MSC	Human	Shape	Aspect ratio	1.56	1.59	1.01923		50	Fig 6D	0.5 ul/min middle			https://doi.org/10.1039/d0lc01034k
	Stem cells	MSC	Human	Shape	Aspect ratio	1.56	1.53	0.980769		50	Fig 6D	0.5 ul/min outlet			https://doi.org/10.1039/d0lc01034k
	Stem cells	MSC	Human	Shape	Aspect ratio	1.56	1.64	1.05128		50	Fig 6D	5 ul/min inlet			https://doi.org/10.1039/d0lc01034k
	Stem cells	MSC	Human	Shape	Aspect ratio	1.56	1.62	1.03846		50	Fig 6D	5 ul/min middle			https://doi.org/10.1039/d0lc01034k
	Stem cells	MSC	Human	Shape	Aspect ratio	1.56	1.6	1.02564		50	Fig 6D	5 ul/min outlet			https://doi.org/10.1039/d0lc01034k
	Stem cells	MSC	Human	Shape	Eccentricity	0.71	0.73	1.02817		50	Fig 6E	0.5 ul/min inlet			https://doi.org/10.1039/d0lc01034k
	Stem cells	MSC	Human	Shape	Aspect ratio	0.71	0.685	0.964789		50	Fig 6E	0.5 ul/min middle			https://doi.org/10.1039/d0lc01034k
	Stem cells	MSC	Human	Shape	Aspect ratio	0.71	0.655	0.922535		50	Fig 6E	0.5 ul/min outlet			https://doi.org/10.1039/d0lc01034k
	Stem cells	MSC	Human	Shape	Aspect ratio	0.71	0.725	1.02113		50	Fig 6E	5 ul/min inlet			https://doi.org/10.1039/d0lc01034k
	Stem cells	MSC	Human	Shape	Aspect ratio	0.71	0.72	1.01408		50	Fig 6E	5 ul/min middle			https://doi.org/10.1039/d0lc01034k
	Stem cells	MSC	Human	Shape	Aspect ratio	0.71	0.718	1.01127		50	Fig 6E	5 ul/min outlet			https://doi.org/10.1039/d0lc01034k
	Liver	Cell line	HepG2	Protein	Albumin	5.8	8.1	1.39655	1	51	Fig 5	d2			https://doi.org/10.1021/acsbiomaterials.0c00236
	Liver	Cell line	HepG2	Protein	Albumin	4	4	1	0	51	Fig 5	d4			https://doi.org/10.1021/acsbiomaterials.0c00236
	Liver	Cell line	HepG2	Protein	Albumin	2.3	2.6	1.13043	0	51	Fig 5	d6			https://doi.org/10.1021/acsbiomaterials.0c00236
												Acetylsalicyl acid
