# Supplementary material for: A quantitative meta-analysis comparing cell models in perfused organ on a chip with static cell cultures
Source: Sci Rep. 2023 May 22;13:8233. doi: 10.1038/s41598-023-35043-5 (PMC10203308; doi:10.1038/s41598-023-35043-5)
Supplement: Supplementary file 5 — Supplementary Table S4. [file 41598_2023_35043_MOESM5_ESM.xlsx]

## Sheet: Sup Table S4
Name of marker	Tissue/cell	Cell type	Cellsource		Ratio Microfluidics/Batch	Article number
OCT4	Stem cells	hIPSC	HES2	mRNA	0.2	16
OCT4	Stem cells	hIPSC	HES2	mRNA	0.5	16		Oct4 mRNA
OCT4	Stem cells	hIPSC	HES2	mRNA	1.2	16		mESC	hIPSC
OCT4	Stem cells	hIPSC	HES2	mRNA	0.2	16		0.8	0.2
OCT4	Stem cells	hIPSC	HES2	mRNA	0.5	16		0.85	0.5
OCT4	Stem cells	hIPSC	HES2	mRNA	0.6	16		0.9	1.2
OCT4	Stem cells	hIPSC	HES2	mRNA	0.4	16		0.8	0.2
	Intestine	Cell line	Caco2	Transport	0.857143	59		0.85	0.5
	Lung	Primary cells	Cell derived	Shape	0.882353	15		0.9	0.6
	Prostate	Cancer cell line	PC3	Cell phys	0.962963	38			0.4
	Prostate	Cancer cell line	PC3	Cell phys	1.25	38
	Prostate	Cancer cell line	PC3	Cell phys	1.51724	38		mESC	hIPSC
	Prostate	Cancer cell line	PC3	Cell phys	1.5	38		-0.321928	-2.32193
OCT2	Kidney	Primary cells	CiPTEC-OAT1	mRNA	0.8	64		-0.234465	-1
Oct4	Stem cells	Primary cells	mESC	mRNA	0.8	28		-0.152003	0.263034
Oct4	Stem cells	Primary cells	mESC	mRNA	0.85	28		-0.321928	-2.32193
Oct4	Stem cells	Primary cells	mESC	mRNA	0.9	28		-0.234465	-1
Oct4	Stem cells	Primary cells	mESC	mRNA	0.8	28		-0.152003	-0.736966
Oct4	Stem cells	Primary cells	mESC	mRNA	0.85	28			-1.32193
Oct4	Stem cells	Primary cells	mESC	mRNA	0.9	28
%DiL-LDL uptake	Liver	MSC differentiation	Human	Uptake	3.54545	42
2-NBGD	Stem cells	MSC	Human	Metabolism	1.2	50
2-NBGD	Stem cells	MSC	Human	Metabolism	1.1	50
2-NBGD	Stem cells	MSC	Human	Metabolism	0.9	50
2-NBGD	Stem cells	MSC	Human	Metabolism	1.8	50
2-NBGD	Stem cells	MSC	Human	Metabolism	2	50
2-NBGD	Stem cells	MSC	Human	Metabolism	1.5	50
a-SMA	Vessel	Primary cells	Human/coculture	mRNA	2.4	49
a1-antitrypsin	Liver	Primary hepatocytes	Human	Release	1	1
a1-antitrypsin	Liver	Primary hepatocytes	Human	Release	5.33333	1
a1-antitrypsin	Liver	Primary hepatocytes	Human	Release	4.8	1
a1-antitrypsin	Liver	Primary hepatocytes	Human	Release	16	1
a1-antitrypsin	Liver	Primary hepatocytes	Human	Release	5.5	1
a1-antitrypsin	Liver	Primary hepatocytes	Human	Release	5	1
AAT	Liver	Stem cells	hPSC-hepatocyte	mRNA	0.0883883	5
AAT	Liver	Stem cells	hPSC-hepatocyte	mRNA	45.2548	5
ABCA3	Kidney	Immortlised	RPTEC/TERT1	mRNA	0.481965	36
ABCB1	Kidney	Immortlised	RPTEC/TERT1	mRNA	0.471392	36
ABCC2	Kidney	Immortlised	RPTEC/TERT1	mRNA	2.70064	36
ABCG2	Kidney	Immortlised	RPTEC/TERT1	mRNA	2.24078	36
ABCG2	Kidney	Immortlised	RPTEC/TERT1	mRNA	2.23457	36
Accumulation	Liver	Cell line	HepG2	Transport	0.4	15
Accumulation	Liver	Cell line	HepG2	Transport	0.5	15
Accumulation	Liver	Cell line	HepG2	Transport	1.4	15
Accumulation	Liver	Cell line	HepG2	Transport	0.0166667	15
Accumulation	Liver	Cell line	HepG2	Transport	1.45	15
Accumulation	Liver	Cell line	HepG2	Transport	1.75	15
Accumulation	Liver	Cell line	HepG2	Transport	0.125	15
Accumulation	Liver	Cell line	HepG2	Transport	0.0416667	15
Acid ceramidase 1	Kidney	Cell line	MDCK	Protein	1.8	66
Act2	Vessel	Primary cells	hAoSMC	mRNA	5	10
Act2	Vessel	Primary cells	HAVECS	mRNA	4.5	10
ACTB	Intestine	Cell line	Caco2	mRNA	1	37
Actin staining	Vessel	Primary cells	HUVECS	Shape	0.736842	14
Actin staining	Vessel	Primary cells	HUVECS	Shape	1	14
Actin staining	Vessel	Primary cells	HUVECS	Shape	1.05263	14
Actinin A4	Kidney	Cell line	MDCK	Protein	0.353553	66
Ada	Intestine	Cell line	Caco2	mRNA	3	56
AFP	Stem cells	hIPSC	HES2	mRNA	3.2	16
AFP	Stem cells	hIPSC	HES2	mRNA	2	16
AFP	Stem cells	hIPSC	HES2	mRNA	14	16
AFP	Stem cells	hIPSC	HES2	mRNA	2	16
AFP	Stem cells	hIPSC	HES2	mRNA	1	16
AFP	Stem cells	hIPSC	HES2	mRNA	1.17647	16
AFP	Liver	Stem cell		mRNA	0.5	45
Aggrecan	Adipose	ADSC	Differentiation	mRNA	0.0555556	3
AhR	Liver	Cell line	HepG2/C3A	mRNA	2.58	33		HepG2	HepG2	HepG2/C3A	HepG2/C3A	HepRG	HepRG/3D		iPSC Hep	hIPSC Hep	hEPS hep	hIPSC Hep	hIPSC Hep		Prim hum	Prim Hum	Prim Hum	Prim hum	Prim rat	Prim Hep
ALB	Liver	Stem cells	hPSC-hepatocyte	mRNA	0.5	5		1.39655	20	2.34375	0.986842	1.27907	0.5		3.52	0.916667	0.375	4	0.833333		1.15385	0.923077	3.5	1	0.887097	3.51852
ALB	Liver	Stem cells	hPSC-hepatocyte	mRNA	1024	5		1	18	5.33333	1.6	2.06667	1.06667		2.5	0.466667	1.07692				1.08333	0.785714	10	8.125	0.818182	2.5
Albumin	Liver	Primary cells	Hepatocytes	Protein	3.51852	77		1.13043	37		1	2.5	1.0625		1.8	1.64706					1.7	0.863636	3.2	11.25	0.473684	1.8
Albumin	Liver	Primary cells	Hepatocytes	Protein	2.5	77						3.09524	0.636364									0.8	15	27.5	1.875
Albumin	Liver	Primary cells	Hepatocytes	Protein	1.8	77																		12.4	0.484848
Albumin	Liver	iPSC derived	Hepatocytes	Protein	0.555556	81		HepG2	HepG2	HepG2/C3A	HepG2/C3A	HepRG	HepRG/3D		iPSC Hep	hIPSC Hep	hEPS hep	hIPSC Hep	hIPSC Hep					10
Albumin	Liver	iPSC derived	Hepatocytes	Protein	1.28571	81		0.481869	4.32193	1.22882	-0.0191088	0.355095	-1		1.81558	-0.125531	-1.41504	2	-0.263034
Albumin	Liver	iPSC derived	Hepatocytes	Protein	4.57143	81		0	4.16993	2.41504	0.678072	1.04731	0.0931094		1.32193	-1.09954	0.106915				Prim hum	Prim Hum	Prim Hum	Prim hum	Prim rat	Prim Hep
Albumin	Liver	Primary rats	Hepatpcyte	Release	0.887097	14		0.176878	5.20945		0	1.32193	0.0874628		0.847997	0.719892					0.206451	-0.115477	1.80735	0	-0.172837	1.81497
Albumin	Liver	Primary rats	Hepatpcyte	Release	0.818182	14						1.63005	-0.652077								0.115477	-0.347923	3.32193	3.02237	-0.289507	1.32193
Albumin	Liver	Primary rats	Hepatpcyte	Release	0.473684	14															0.765535	-0.211504	1.67807	3.49185	-1.078	0.847997
Albumin	Liver	Primary rats	Hepatpcyte	Release	1.875	14																-0.321928	3.90689	4.78136	0.906891
Albumin	Liver	Primary rats	Hepatpcyte	Release	0.484848	14																		3.63227	-1.04439
Albumin	Liver	Cell line	HepG2	Protein	1.39655	51																		3.32193
Albumin	Liver	Cell line	HepG2	Protein	1	51
Albumin	Liver	Cell line	HepG2	Protein	1.13043	51
Albumin	Liver	Cell line	HepG2	Protein	20	77
Albumin	Liver	Cell line	HepG2	Protein	18	77
Albumin	Liver	Cell line	HepG2	Protein	37	77
Albumin	Liver	Cell line	HepG2/C3A	mRNA	1	46
Albumin	Liver	Cell line	HepG2/C3A	Protein	2.34375	51
Albumin	Liver	Cell line	HepG2/C3A	Protein	5.33333	51
Albumin	Liver	Cell line	HepG2/C3A	Release	0.986842	33
Albumin	Liver	Cell line	HepG2/C3A	Release	1.6	33
Albumin	Liver	Cell line	HepG2/C3A	Release	1	33
Albumin	Liver	Cell line	HepRG	Release	1.27907	25
Albumin	Liver	Cell line	HepRG	Release	2.06667	25
Albumin	Liver	Cell line	HepRG	Release	2.5	25
Albumin	Liver	Cell line	HepRG	Release	3.09524	25
Albumin	Liver	Cell line	HepRG/Spheroids	Protein	0.5	97
Albumin	Liver	Cell line	HepRG/Spheroids	Protein	1.06667	97
Albumin	Liver	Cell line	HepRG/Spheroids	Protein	1.0625	97
Albumin	Liver	Cell line	HepRG/Spheroids	Protein	0.636364	97
Albumin	Liver	hIPSC	HES2	Protein	0.916667	16
Albumin	Liver	hIPSC	HES2	Protein	0.466667	16
Albumin	Liver	hIPSC	HES2	Protein	1.64706	16
Albumin	Liver	Stem cells	hPSC-hepatocyte	Release	0.375	5
Albumin	Liver	Stem cells	hPSC-hepatocyte	Release	1.07692	5
Albumin	Liver	Primary cells	Human	Protein	1.15385	70
Albumin	Liver	Primary cells	Human	Protein	1.08333	70
Albumin	Liver	Primary cells	Human	Protein	1.7	70
Albumin	Liver	Microtissue	Human	Protein	0.923077	90
Albumin	Liver	Microtissue	Human	Protein	0.785714	90
Albumin	Liver	Microtissue	Human	Protein	0.863636	90
Albumin	Liver	Microtissue	Human	Protein	0.8	90
Albumin	Liver	Primary cells	Human	Protein	3.5	94
Albumin	Liver	Primary cells	Human	Protein	10	94
Albumin	Liver	Primary cells	Human	Protein	3.2	94
Albumin	Liver	Primary cells	Human	Protein	15	94
Albumin	Liver	Primary hepatocytes	Human	Release	1	1
Albumin	Liver	Primary hepatocytes	Human	Release	8.125	1
Albumin	Liver	Primary hepatocytes	Human	Release	11.25	1
Albumin	Liver	Primary hepatocytes	Human	Release	27.5	1
Albumin	Liver	Primary hepatocytes	Human	Release	12.4	1
Albumin	Liver	Primary hepatocytes	Human	Release	10	1
Albumin	Kidney	Primary cells	Human	Uptake	2.2	31
Albumin	Vessel	Primary cells	HUVECS	Transport	1.07018	20
Albumin	Vessel	Primary cells	HUVECS	Transport	1.08	20
Albumin	Vessel	Primary cells	HUVECS	Transport	1	20
Albumin	Vessel	Primary cells	HUVECS	Transport	1.23457	20
Albumin	Vessel	Primary cells	HUVECS	Transport	1.125	20
Albumin	Vessel	Primary cells	HUVECS	Transport	1.5	20
Albumin	Vessel	Primary cells	HUVECS	Transport	1.47826	20
Albumin	Vessel	Primary cells	HUVECS	Transport	2.33333	20
Albumin	Vessel	Primary cells	HUVECS	Transport	3.28947	20
Albumin	Kidney	Cell line	RPTEC	Uptake	2.8	41
Albumin	Kidney	Immortlised	RPTEC/TERT1	Uptake	2	36
Albumin	Liver	hIPSC		Protein	4	18
Albumine	Liver	Stem cell		Protein	0.833333	45
ALDH	Tumour	Cell line	JH-EsoAd8	Protein	1.5	10
ALDH	Tumour	Cell line	JH-EsoAd8	Protein	2.4	10
ALDH	Tumour	Cell line	JH-EsoAd8	Protein	1.54545	10
ALDH	Tumour	Cell line	JH-EsoAd8	Protein	1.90909	10
ALDH1	Brain	Primary cells	Coculture	mRNA	1.05882	19
Alkaline phosphatase	Intestine	Cell lline	Caco2	Protein	1.33333	11
ALP	Muscle	Cell line	C2C12	Metabolism	2.6	29
ALP	Muscle	Cell line	C2C12	Metabolism	2.3	29
ALP	Muscle	Cell line	C2C12	Metabolism	0.2	29
ALP	Bone/Cart	Human mesenchymal	Differentiation	Protein	2.17647	4
ALP	Bone/Cart	Human mesenchymal	Differentiation	Protein	1	4
ALP	Bone	Stem cells	hESC diff to osteocytes	Metabolism	1	31
ALP	Bone	Stem cells	hESC diff to osteocytes	Metabolism	2.23529	31
ALP	Bone/Cart	cell line		Protein	1.36364	48
alpha-Fetoprot	Liver	Primary cells	MSC	mRNA	4.5	22
alpha-Fetoprot	Liver	Primary cells	MSC	mRNA	1	22
alpha-Fetoprot	Liver	Primary cells	MSC	mRNA	1.09091	22
alpha-Fetoprot	Liver	Primary cells	MSC	mRNA	3.23077	22
Alphatubilin	Kidney	Cell line	MDCK	Protein	0.353553	66
ALPI	Intestine	Cell line	Caco2	mRNA	2	56
ALPL	Bone	Primary cells	Osteblast	mRNA	0.1	30
ALT	Liver	Primary cells	Human	Metabolism	1.29032	94
ALT	Liver	Primary cells	Human	Metabolism	1.66667	94
ALT	Liver	Primary cells	Human	Metabolism	3.88889	94
ALT	Liver	Primary cells	Human	Metabolism	1	94
ALT	Liver	Primary cells	Human	Metabolism	7	94		Caco2	Caco2	Caco2		Caco2	Caco2	Caco2
ALT	Liver	Primary cells	Human	Metabolism	1.64	94		3	1.06667	3		1.58496	0.0931094	1.58496
ALT	Liver	Primary cells	Human	Metabolism	7	94
Aminopepidase	Intestine	Cell line	Caco2	Protein	3	28
Aminopeptidase	Intestine	Cell line	Caco2	Metabolism	1.06667	59
Aminopeptidase	Intestine	Cell line	Caco2	Metabolism	3	60
ANG1	Vessel	Primary cells	Endothelial	mRNA	0.9	16
ANG2	Vessel	Primary cells	Endothelial	mRNA	0.01	16
ANG2	Tumour	Cell line	MDA-MB-231	mRNA	0.2	19		HBMEC	hPSC-end	HUVECS
Angle	Vessel	Immortlised	HBMEC	Shape	1.02273	13		1.02273	1.5	0.863636
Angle	Vessel	Immortlised	HBMEC	Shape	1	13		1	2.10714	0.681818
Angle	Vessel	Immortlised	HBMEC	Shape	1	13		1	2.14286	0.545455
Angle	Vessel	Immortlised	HBMEC	Shape	0.954545	13		0.954545	2.60714	0.5
Angle	Vessel	Stem cells	hPSC-Endothelial	Shape	1.5	6			1.85714	0.568182
Angle	Vessel	Stem cells	hPSC-Endothelial	Shape	2.10714	6			2.14286	0.340909
Angle	Vessel	Stem cells	hPSC-Endothelial	Shape	2.14286	6			2.12	0.340909
Angle	Vessel	Stem cells	hPSC-Endothelial	Shape	2.60714	6			2	0.386364
Angle	Vessel	Stem cells	hPSC-Endothelial	Shape	1.85714	6			1.6
Angle	Vessel	Stem cells	hPSC-Endothelial	Shape	2.14286	6			2.2
Angle	Vessel	Stem cells	hPSC-Endothelial	Shape	2.12	6			2
Angle	Vessel	Stem cells	hPSC-Endothelial	Shape	2	6			1.56
Angle	Vessel	Stem cells	hPSC-Endothelial	Shape	1.6	6
Angle	Vessel	Stem cells	hPSC-Endothelial	Shape	2.2	6		HBMEC	hPSC-end	HUVECS
Angle	Vessel	Stem cells	hPSC-Endothelial	Shape	2	6		0.0324215	0.584963	-0.211504
Angle	Vessel	Stem cells	hPSC-Endothelial	Shape	1.56	6		0	1.07529	-0.552541
Angle	Vessel	Primary cells	HUVECS	Shape	0.863636	13		0	1.09954	-0.874469
Angle	Vessel	Primary cells	HUVECS	Shape	0.681818	13		-0.0671142	1.38247	-1
Angle	Vessel	Primary cells	HUVECS	Shape	0.545455	13			0.893085	-0.815575
Angle	Vessel	Primary cells	HUVECS	Shape	0.5	13			1.09954	-1.55254
Angle	Vessel	Primary cells	HUVECS	Shape	0.568182	13			1.08406	-1.55254
Angle	Vessel	Primary cells	HUVECS	Shape	0.340909	13			1	-1.37197
Angle	Vessel	Primary cells	HUVECS	Shape	0.340909	13			0.678072
Angle	Vessel	Primary cells	HUVECS	Shape	0.386364	13			1.1375
Angle	Bone/Cart	Cell line	IDG-SW3	Shape	0.787234	8			1
Angle	Bone/Cart	Cell line	IDG-SW3	Shape	0.846154	8			0.641546
Angle	Bone/Cart	Cell line	IDG-SW3	Shape	0.730769	8
Annexin A1	Kidney	Cell line	MDCK	Protein	0.25	66
Annexin A3	Kidney	Cell line	MDCK	Protein	0.25	66
antisyndacin1	Vessel	Primary Endothelial	HUVECS	Protein	2.4	3
antisyndacin1	Vessel	Primary Endothelial	HUVECS	Protein	1.8	3
antisyndacin1	Vessel	Primary Endothelial	HUVECS	Protein	1.4	3
AP	Intestine	Cell line	Caco2	Enzyme	2.22222	85
AP	Intestine	Cell line	Caco2	Enzyme	1.25	85
AP	Intestine	Cell line	Caco2	Protein	1	55
AP	Intestine	Cell line	Caco2	Protein	6	55
AP	Intestine	Cell line	Caco2	Protein	5.5	55
AP	Intestine	Cell line	Caco2	Protein	1.83333	55
APL	Kidney	Primary cells	Human	Metabolism	5.33333	31
APL1	Intestine	Cell line	Caco2	mRNA	0.753425	37
AQp1	Kidney	Primary cells	Human	Protein	2.3	31
area	Brain	mESC	Differentiation	Proliferation	1	2
area	Brain	mESC	Differentiation	Proliferation	0.764706	2
area	Brain	mESC	Differentiation	Proliferation	1	2
Area	Stem cells	Primary cells	mESC	Shape	1.1	28
Area	Stem cells	Primary cells	mESC	Shape	0.9	28
Area	Stem cells	Primary cells	mESC	Shape	0.85	28
Area	Stem cells	Primary cells	mESC	Shape	0.67	28
Area	Stem cells	Primary cells	mESC	Shape	0.4	28
Area	Stem cells	Primary cells	mESC	Shape	0.4	28
Aspect ratio	Stem cells	MSC	Human	Shape	1.05128	50
Aspect ratio	Stem cells	MSC	Human	Shape	1.01923	50
Aspect ratio	Stem cells	MSC	Human	Shape	0.980769	50
Aspect ratio	Stem cells	MSC	Human	Shape	1.05128	50
Aspect ratio	Stem cells	MSC	Human	Shape	1.03846	50
Aspect ratio	Stem cells	MSC	Human	Shape	1.02564	50
Aspect ratio	Stem cells	MSC	Human	Shape	0.964789	50
Aspect ratio	Stem cells	MSC	Human	Shape	0.922535	50
Aspect ratio	Stem cells	MSC	Human	Shape	1.02113	50
Aspect ratio	Stem cells	MSC	Human	Shape	1.01408	50
Aspect ratio	Stem cells	MSC	Human	Shape	1.01127	50
ATP	Liver	Cell line	HepRG/Spheroids	Metabolism	1.5	97
ATP	Liver	Microtissue	Human	Metabolism	1.16667	90
ATP	Liver	Microtissue	Human	Metabolism	1.08333	90
ATP	Liver	Microtissue	Human	Metabolism	0.909091	91
ATP	Liver	Microtissue	Human	Metabolism	0.818182	91
ATP	Tumour	Microtissue	Human	Metabolism	0.8	47
ATP	Tumour	Microtissue	Human	Metabolism	1.47059	47
ATP	Tumour	Cell line		Metabolism	1	47
ATP	Tumour	Cell line		Metabolism	1.09091	47
ATP	Tumour	Cell line		Metabolism	0.888889	47
ATP	Tumour	Cell line		Metabolism	1	47
ATP	Tumour	Cell line		Metabolism	0.666667	47
ATP	Tumour	Cell line		Metabolism	0.636364	47
ATP	Liver	Microtissue		Metabolism	0.818182	49
B-cells	Immune cells	Primary cells	Human	Cell Density	1	43
B-cells	Immune cells	Primary cells	Human	Cell Density	1.25	43
B-cells	Immune cells	Primary cells	Human	Cell Density	1	43
B-cells	Immune cells	Primary cells	Human	Cell Density	1.25	43
B-MHC	Cardiac	BMSC	Rat	mRNA	1.05	20
B-MHC	Cardiac	BMSC	Rat	mRNA	1.52381	20
Bacteria	Intestine	Cell line	Caco2	Adherence	0.538462	28
Beat rate	Cardiac	BMSC	Rat	Cell phys	1	20
Beat rate	Cardiac	BMSC	Rat	Cell phys	1	20
Beta actine	Kidney	Cell line	MDCK	Protein	0.287175	66
Beta catenin	Vessel	Immortlised	HBMEC	Protein	3.5	13
Beta catenin	Vessel	Immortlised	HBMEC	Protein	3	13
Beta catenin	Vessel	Immortlised	HBMEC	Protein	2.8	13
Beta catenin	Vessel	Immortlised	HBMEC	Protein	2.4	13
Beta catenin	Vessel	Immortlised	HUVECS	Protein	1	13
Beta catenin	Vessel	Immortlised	HUVECS	Protein	1	13
Beta catenin	Vessel	Immortlised	HUVECS	Protein	0.9	13
Beta catenin	Vessel	Immortlised	HUVECS	Protein	1	13
bFGF	Vessel	Stem cells	hPSC-Endothelial	mRNA	1.23077	5
bFGF	Vessel	Stem cells	hPSC-Endothelial	mRNA	0.275	5
bFGF	Vessel	Stem cells	hPSC-Endothelial	mRNA	95	5
BGLAP	Bone	Primary cells	Osteblast	mRNA	1	30
BGP	Liver	Stem cell		mRNA	0.866667	45
Biliverdin lactamase	Kidney	Cell line	MDCK	Protein	1.8	66
BMP4	Stem cells	mouse ESC	ES-D3	mRNA	2.3	36
BNIP	Vessel	Primary cells	Endothelial	mRNA	0.2	16
BNIP3	Vessel	Primary cells	Endothelial	mRNA	0.5	16
BNIP3L	Vessel	Primary cells	Endothelial	mRNA	0.25	16
BNIP3L	Vessel	Primary cells	Endothelial	mRNA	0.5	16
Brush boarder enzymes	Intestine	cell line	Caco2	Protein	8	9
Brush boarder enzymes	Intestine	cell line	Caco2	Protein	3.2	9
BSA	Kidney	Immortalised	GEnC/MPC5	Transport	1	42
BSA	Kidney	Immortalised	GEnC/MPC5	Transport	1	42
BSA	Kidney	Immortalised	GEnC/MPC5	Transport	2.25	42
BSA	Kidney	Immortalised	GEnC/MPC5	Transport	1	42
BSA	Kidney	Immortalised	GEnC/MPC5	Transport	3	42
BSA	Kidney	Immortalised	GEnC/MPC5	Transport	6.25	42		HepG2/C3A	Stem cell hep
BSEP	Liver	Cell line	HepG2/C3A	mRNA	12	46		12	1.25
BSEP	Liver	Stem cell		mRNA	1.25	45
Buspirone	Liver	Primary cells	Human	Cell phys	1.44	41
Buspirone	Liver	Primary cells	Human	Cell phys	1.44	41		HepG2/C3A	Stem cell hep
Ca2+	Kidney	Primary cells	Human	Transport	3.75	31		3.58496	0.321928
Ca2+	Kidney	Primary cells	Human	Transport	0.222222	31
Ca2+	Bone/Cart	Prmary cells MSC diff)	Human	Uptake	1.3	69
Caffein	Liver	Primary cells	Human	Cell phys	1	41
Caffein	Liver	Primary cells	Human	Cell phys	1	41
Calcein AM	Kidney	Immortlised	RPTEC/TERT1	Uptake	0.757576	36
Calcein deposition	Bone	Stem cells	hESC diff to osteocytes	Metabolism	1.07143	31
Calcein deposition	Bone	Stem cells	hESC diff to osteocytes	Metabolism	1.96429	31		MSC derived	MC3T3-E1		MSC-osteocyte	MC3T3-E1
Calcium	Bone/Cart	Human mesenchymal	Differentiation	Cell phys	2.07143	4		2.07143	2.72727		1.05063	1.44746
Calcium	Bone/Cart	Human mesenchymal	Differentiation	Cell phys	1.07143	4		1.07143	4.42857		0.0995357	2.14684
Calcium	Bone	Cell line	MC3T3-E1	Release	2.72727	34			3.55556			1.83007
Calcium	Bone	Cell line	MC3T3-E1	Release	4.42857	34
Calcium	Bone	Cell line	MC3T3-E1	Release	3.55556	34
CAP-G4	Kidney	Cell line	MDCK	Protein	0.143587	66		HepG2/C3A	HepG2/C3A	Stem cell Hep
CAR	Liver	Cell line	HepG2/C3A	mRNA	0.71	33		0.71	11	1
CAR	Liver	Cell line	HepG2/C3A	mRNA	11	46
CAR	Liver	Stem cell		mRNA	1	45
carbamazepine	Liver	Primary cells	Human	Cell phys	1	41		HepG2/C3A	HepG2/C3A	Stem cell Hep
carbamazepine	Liver	Primary cells	Human	Cell phys	1	41		-0.494109	3.45943	0
carbamazepine	Liver	Primary cells	Human	Metabolism	1	41
carbamazepine	Liver	Primary cells	Human	Metabolism	1.12727	41
carbamazepine	Liver	Primary cells	Human	Metabolism	1.11111	41
carbamazepine	Liver	Primary cells	Human	Metabolism	1.09375	41
carbamazepine	Liver	Primary cells	Human	Metabolism	2	41											175
Caspase 3	Liver	Cell line	HepG2/C3A	Cell death	1.0566	33											44
Caspase 3/7	Tumour	Cell line		Protein	1	47
Caspase 3/7	Tumour	Cell line		Protein	1	47
Caspase 3/7	Tumour	Cell line		Protein	2.8	47
Caspase 3/7	Tumour	Cell line		Protein	1.5	47
Caspase 3/7	Tumour	Cell line		Protein	5.5	47
Caspase 3/7	Tumour	Cell line		Protein	2.5	47
CCK-8	Kidney	Cell line	RTECS	Viability	1.05128	61
CCK-8	Kidney	Cell line	RTECS	Viability	1.24	61
CCK-8	Kidney	Cell line	RTECS	Viability	1.22727	61
CCK-8	Kidney	Cell line	RTECS	Viability	1.12162	61
CCK-8	Kidney	Cell line	RTECS	Viability	1.0566	61
CCK-8	Kidney	Cell line	RTECS	Viability	1.11111	61
CCK-8	Kidney	Cell line	RTECS	Viability	1.11111	61
CCK-8	Kidney	Cell line	RTECS	Viability	1.17391	61							1718
CCK-8	Kidney	Cell line	RTECS	Viability	1.13158	61
CCL2	Kidney	Immortlised	RPTEC/TERT1	mRNA	0.353749	36
CD133	Lung	Primary cells	Cell derived	mRNA	1	15
CD133	Lung	Primary cells	Cell derived	mRNA	1.6	15
CD133	Lung	Primary cells	Cell derived	mRNA	6	15
CD133	Lung	Primary cells	Cell derived	mRNA	45	15
CD31	Kidney	Immortalised	GEnC/MPC5	Protein	1.04	42
CD31	Kidney	Immortalised	GEnC/MPC5	Protein	0.88	42
CD31	Kidney	Immortalised	GEnC/MPC5	Protein	0.8	42
CD31	Kidney	Immortalised	GEnC/MPC5	Protein	0.961538	42
CD31	Kidney	Immortalised	GEnC/MPC5	Protein	0.692308	42
CD31	Kidney	Immortalised	GEnC/MPC5	Protein	0.269231	42
CD34	Vessel	Stem cells	hPSC-Endothelial	mRNA	1	5
CD34	Vessel	Stem cells	hPSC-Endothelial	mRNA	0.6	5
CD34	Vessel	Stem cells	hPSC-Endothelial	mRNA	11.3333	5
CD80/%cells	Immune cells	Primary cells	DC	Protein	1.46154	86
CD80/%cells	Immune cells	Primary cells	DC	Protein	2	86
CD83/%cells	Immune cells	Primary cells	DC	Protein	2.25	86
CD83/%cells	Immune cells	Primary cells	DC	Protein	2	86
CD86/%cells	Immune cells	Primary cells	DC	Protein	0.923077	86
CD86/%cells	Immune cells	Primary cells	DC	Protein	0.923077	86
CDH1	Intestine	Cell line	Caco2	mRNA	1.125	37
CDH5	Vessel	Stem cells	hPSC-Endothelial	mRNA	1.33333	5
CDH5	Vessel	Stem cells	hPSC-Endothelial	mRNA	0.6	5
CDH5	Vessel	Stem cells	hPSC-Endothelial	mRNA	4.66667	5
CDX2	Intestine	Cell line	Caco2	mRNA	2	56
Ceilia beating freq	Lung	Primary cells	HepRG/Spheroids	Cell phys	1	97
cell number	Bone/Cart	Cell line	MC3T3-E1	Proliferation	1.33333	12
cell number	Bone/Cart	Cell line	MC3T3-E1	Proliferation	2.66667	12
cell number	Bone/Cart	Cell line	MC3T3-E1	Proliferation	1.5	12
cell number	Bone/Cart	Cell line	MC3T3-E1	Proliferation	4	12
cell number	Bone/Cart	Cell line	MC3T3-E1	Proliferation	4.16667	12
cell number	Bone/Cart	Cell line	MC3T3-E1	Proliferation	2.66667	12
Cell area	Bone/Cart	Cell line	IDG-SW3	Shape	0.928571	8
Cell area	Bone/Cart	Cell line	IDG-SW3	Shape	1.14286	8
Cell number	hMSC	iPSC derived	adipocytes	Viability	1.19512	89
Cell number	iPSC	iPSC derived	adipocytes	Viability	1.27273	89
Cell number	Intestine	Cell line	Caco2	Viability	1.55	38
Cell number	Intestine	Cell line	Caco2	Viability	1.65	38
Cell number	Intestine	Cell line	Caco2	Viability	1.09091	38
Cell number	Intestine	Cell line	Caco2	Viability	1.27273	38
Cell number	Intestine	Cell line	Caco2	Viability	1.25	38
Cell number	Intestine	Cell line	Caco2	Viability	1.3	38
Cell number	Tumour	Cell line	Cocultures	Cell Density	0.416667	95
Cell number	Tumour	Cell line	Cocultures	Cell Density	0.555556	95
Cell number	Tumour	Cell line	Cocultures	Cell Density	0.470588	95
Cell number	Tumour	Cell line	Cocultures	Cell Density	0.933333	95
Cell number	Tumour	Cell line	Cocultures	Cell Density	0.833333	95
Cell number	Tumour	Cell line	Cocultures	Cell Density	0.55	95
Cell number	Tumour	Cell line	Cocultures	Cell Density	1	95
Cell number	Tumour	Cell line	Cocultures	Cell Density	1.28571	95
Cell number	Tumour	Cell line	Cocultures	Cell Density	1.2	95
Cell number	Tumour	Cell line	Cocultures	Cell Density	1.35714	95
Cell number	Tumour	Cell line	Cocultures	Cell Density	1.06667	95
Cell number	Tumour	Cell line	Cocultures	Cell Density	0.947368	95
Cell number	Tumour	Cell line	Cocultures	Cell Density	1	95
Cell number	Tumour	Cell line	Cocultures	Cell Density	1.125	95
Cell number	Tumour	Cell line	Cocultures	Cell Density	0.807692	95
Cell number	Tumour	Cell line	Cocultures	Cell Density	0.944444	95
Cell number	Tumour	Cell line	Cocultures	Cell Density	1.03448	95
Cell number	Tumour	Cell line	Cocultures	Cell Density	0.666667	95
Cell number	Tumour	Cell line	Cocultures	Cell Density	1.11765	95
Cell number	Tumour	Cell line	Cocultures	Cell Density	1	95
Cell number	Tumour	Cell line	Cocultures	Cell Density	1	95
Cell number	Tumour	Cell line	Cocultures	Cell Density	1.08333	95
Cell number	Tumour	Cell line	Cocultures	Cell Density	1.03226	95
Cell number	Tumour	Cell line	Cocultures	Cell Density	1	95
Cell number	Tumour	Cell line	Cocultures	Cell Density	1.05882	95
Cell number	Tumour	Cell line	Cocultures	Cell Density	0.928571	95
Cell number	Tumour	Cell line	Cocultures	Cell Density	0.961538	95
Cell number	Immune cells	Primary cells	DC	Viability	1.02273	86
Cell number	Immune cells	Primary cells	DC	Viability	0.965909	86
Cell number	Immune cells	Cell line	DC/THP1	Viability	0.956522	79
Cell number	Vessel	Primary cells	Endothelial	Proliferation	0.208333	16
Cell number	Tumour	Cell line	HeLa	Cell Density	2.22222	78
Cell number	Tumour	Cell line	HeLa	Cell Density	1.20833	78
Cell number	Tumour	Cell line	HeLa	Cell Density	1.27273	78
Cell number	Vessel	Primary cells	HUVECS	Shape	0	11
Cell number	Vessel	Primary cells	HUVECS	Shape	0.5	11
Cell number	Vessel	Primary cells	HUVECS	Shape	1.17647	11
Cell number	Vessel	Primary cells	HUVECS	Shape	0.470588	11
Cell number	Vessel	Primary cells	HUVECS	Shape	1.33333	11
Cell number	Vessel	Primary cells	HUVECS	Shape	1.26667	11
Cell number	Vessel	Primary cells	HUVECS	Shape	1	11
Cell number	Vessel	Primary cells	HUVECS	Shape	1.76	11
Cell number	Vessel	Primary cells	HUVECS	Shape	0.714286	11
Cell number	Vessel	Primary cells	HUVECS	Shape	0.47619	11
Cell number	Vessel	Primary cells	HUVECS	Shape	0	11
Cell number	Vessel	Primary cells	HUVECS	Shape	0	11
Cell number	Pancreas	Rodent	Islands	Viability	1.06818	93
Cell number	Pancreas	Rodent	Islands	Viability	1.11364	93
Cell number	Pancreas	Rodent	Islands	Viability	1.01064	93
Cell number	Pancreas	Rodent	Islands	Viability	1.03191	93
Cell number	Pancreas	Rodent	Islands	Viability	1	93
Cell number	Pancreas	Rodent	Islands	Viability	0.545455	93
Cell number	Pancreas	Rodent	Islands	Viability	0.40625	93
Cell number	Tumour	Cell line	JH-EsoAd10	Cell type	1.04444	10
Cell number	Tumour	Cell line	JH-EsoAd11	Cell type	0.444444	10
Cell number	Tumour	Cell line	JH-EsoAd12	Cell type	1.125	10
Cell number	Tumour	Cell line	JH-EsoAd13	Cell type	1.375	10
Cell number	Tumour	Cell line	JH-EsoAd8	Cell type	2.3125	10
Cell number	Tumour	Cell line	JH-EsoAd8	Cell type	1.25	10
Cell number	Tumour	Cell line	JH-EsoAd8	Cell type	1.45455	10
Cell number	Tumour	Cell line	JH-EsoAd8	Cell type	1.66667	10
Cell number	Tumour	Cell line	JH-EsoAd8	Cell type	1.6	10
Cell number	Tumour	Cell line	JH-EsoAd8	Cell type	1.86667	10
Cell number	Tumour	Cell line	JH-EsoAd8	Cell type	1.23256	10
Cell number	Tumour	Cell line	JH-EsoAd8	Cell type	1.05	10
Cell number	Tumour	Cell line	JH-EsoAd8	Cell type	0.316667	10
Cell number	Tumour	Cell line	JH-EsoAd8	Cell type	0.285714	10
Cell number	Tumour	Cell line	JH-EsoAd8	Cell type	0.833333	10
Cell number	Tumour	Cell line	JH-EsoAd9	Cell type	0.615385	10
Cell number	Immune cells	Cell line	Jurkat	Cell Density	1.12	79
Cell number	Immune cells	Cell line	Jurkat	Cell Density	1.375	79
Cell number	Immune cells	Cell line	Jurkat	Viability	1	79
Cell number	Bone	Cell line	MC3T3-E1	Viability	1.25	34
Cell number	Bone	Cell line	MC3T3-E1	Viability	2.5	34
Cell number	Bone	Cell line	MC3T3-E1	Viability	1.25	34
Cell number	Bone	Cell line	MC3T3-E1	Viability	3.83333	34
Cell number	Bone	Cell line	MC3T3-E1	Viability	4.33333	34
Cell number	Bone	Cell line	MC3T3-E1	Viability	2.73333	34
Cell number	Kidney	Stem cells	Organoid	Viability	1	40
Cell number	Kidney	Stem cells	Organoid	Viability	0.795455	40
Cell number	Kidney	Stem cells	Organoid	Viability	0.805556	40
Cell number	Liver	Primary cells	Rodent	Viability	1.43333	94
Cell number	Liver	Primary cells	Rodent	Viability	1.54545	94
Cell number	Liver	Primary cells	Rodent	Viability	2.92857	94
Cell number	Cardiac	hiPSC-cardiacs	SFC086	Shape	1.43333	8
Cell number	Cardiac	hiPSC-cardiacs	SFC086	Shape	1.5	8
Cell number	Cardiac	hiPSC-cardiacs	SFC086	Shape	0.8	8
Cell number	Cardiac	hiPSC-cardiacs	SFC086	Shape	1.33333	8
Cell number	Cardiac	hiPSC-cardiacs	SFC086	Shape	0.909091	8
Cell number	Cardiac	hiPSC-cardiacs	SFC087	Shape	1.66667
Cell viability ratio	Skin	Cell line	A431	Proliferation	0.95	13
Cell viability ratio	Skin	Cell line	A431	Proliferation	0.933333	13
CH-G	Liver	Stem cell		mRNA	3	45
Chondroitin sulphate	Vessel	Primary Endothelial	HUVECS	Protein	1.22222	3
Chondroitin sulphate	Vessel	Primary Endothelial	HUVECS	Protein	1.11111	3
Chondroitin sulphate	Vessel	Primary Endothelial	HUVECS	Protein	1.11111	3
Chromagratine A	Lung	Primary cells	Cell derived	mRNA	1	15
Chromagratine A	Lung	Primary cells	Cell derived	mRNA	26	15
Chromagratine A	Lung	Primary cells	Cell derived	mRNA	4	15
Chromagratine A	Lung	Primary cells	Cell derived	mRNA	0.05	15
Cilliated	Kidney	Primary cells	Human	Cell type	1.66667	31
CINC1	Brain	Primary cells	Coculture	Protein	1.4375	19
CINC1	Brain	Primary cells	Coculture	Protein	1.31579	19
CINC1	Brain	Primary cells	Coculture	Protein	1.5	19
Circularity	Vessel	Primary cells	HUVEC	Shape	0.763889	50
Circularity	Vessel	Primary cells	HUVECS	Shape	0.753425	11
Circularity	Vessel	Primary cells	HUVECS	Shape	0.958904	11
Circularity	Vessel	Primary cells	HUVECS	Shape	1.23288	11
Circularity	Vessel	Primary cells	HUVECS	Shape	1.09589	11
Cisapride	Liver	hIPSC		Small molecule	1.15789	18		HUVEC	HUVEC
CK	Intestine	Cell line	Caco2	Metabolism	0.897959	87		0.763889	0.753425
CK	Liver	Cell line	HepG2	Metabolism	0.777778	87			0.958904
CK	Liver	Cell line	HepG2	Metabolism	0.82	87			1.23288
CK	Liver	Cell line	HepG2	Metabolism	0.844444	87			1.09589
CK	Liver	Cell line	HepG2	Metabolism	0.75	87
CK	Liver	Cell line	HepG2	Metabolism	0.767442	87
CK	Kidney	Cell line	HK2	Metabolism	0.896552	87
CK	Vessel	Primary cells	HUVEC	Metabolism	0.926316	87
CK	Tumour	Cell line	MCF-7	Metabolism	0.789474	87		HUVEC	HUVEC
CK18	Kidney	Cell line	MDCK	Protein	0.353553	66		-0.388565	-0.408465
CK7	Liver	Stem cell		mRNA	1	45			-0.0605415
CK8	Kidney	Cell line	MDCK	Protein	0.353553	66			0.302029
Claudin	Stem cells	mouse ESC	ES-D3	mRNA	0.45	36			0.132104
CLCNKA	Kidney	Immortlised	RPTEC/TERT1	mRNA	0.47698	36
CLDN16	Kidney	Immortlised	RPTEC/TERT1	mRNA	0.383155	36
CLDN2	Kidney	Immortlised	RPTEC/TERT1	mRNA	0.46684	36
CMFDA	Kidney	Immortlised	RPTEC/TERT1	mRNA	0.789474	36
CNN2	Vessel	Primary cells	hAoSMC	mRNA	1.25	10
CNN2	Vessel	Primary cells	HAVECS	mRNA	40	10
CNTF	Stem cells	mouse ESC	ES-D3	mRNA	1.4	36
Col I	Liver	Primary cells	Rat	mRNA	2.4	23
COL1A1	Vessel	Primary cells	hAoSMC	mRNA	1	10
COL1A1	Vessel	Primary cells	HAVECS	mRNA	100	10
Col1A1	Bone	Primary cells	Osteblast	mRNA	0.107143	30
COL1A2	Kidney	Immortlised	RPTEC/TERT1	mRNA	2.02722	36
COL3A1	Vessel	Primary cells	hAoSMC	mRNA	20	10
COL3A1	Vessel	Primary cells	HAVECS	mRNA	1000	10
Collagen	Intestine	Cell line	Caco2	Protein	1.39286	55
Collagen	Intestine	Cell line	Caco2	Protein	1.33333	55
Collagen	Intestine	Cell line	Caco2	Protein	1.75	55
Collagen	Intestine	Cell line	Caco2	Protein	1.75	55
Collagen	Bone/Cart	Human mesenchymal	Differentiation	Protein	2.4	4
Collagen	Bone/Cart	Human mesenchymal	Differentiation	Protein	1.2	4
Collagen	Bone	Stem cells	hESC diff to osteocytes	Protein	1.2	31
Collagen	Bone	Stem cells	hESC diff to osteocytes	Protein	2.6	31
Collagen	Liver	Primary hepatocytes	Human	Release	1	1
Collagen	Liver	Primary hepatocytes	Human	Release	3.33333	1
Collagen	Liver	Primary hepatocytes	Human	Release	1.66667	1
Collagen	Liver	Primary hepatocytes	Human	Release	2.33333	1
Collagen	Liver	Primary hepatocytes	Human	Release	1.5	1
Collagen	Liver	Primary hepatocytes	Human	Release	1.38889	1
Collagen I	Adipose	ADSC	Differentiation	mRNA	0.2	3
Collagen II	Adipose	ADSC	Differentiation	mRNA	0.458333	3
Colony number	Tumour	Cell line	JH-EsoAd8	Proliferation	2.95455	10
COUP-TFII	Vessel	Stem cells	hPSC-Endothelial	Protein	0.8	6	hIPSC
COUP-TFII	Vessel	Stem cells	hPSC-Endothelial	Protein	0.9	6	0.2
COUP-TFII	Vessel	Stem cells	hPSC-Endothelial	Protein	0.9	6	0.5
COUP-TFII	Vessel	Stem cells	hPSC-Endothelial	Protein	1.2	6	1.2
COUP-TFII	Vessel	Stem cells	hPSC-Endothelial	Protein	1.1	6	0.2
COUP-TFII	Vessel	Stem cells	hPSC-Endothelial	Protein	1.1	6	0.5
CPA	Intestine	Cell line	Caco2	Transport	0.975	40	0.6
Crypt	Intestine	Cell line	Caco2	Shape	4.8	55	0.4
Crypt	Intestine	Cell line	Caco2	Shape	2.4	55
CSPG4	Brain	Primary cells	Coculture	mRNA	1.09091	19
CT1	Stem cells	mouse ESC	ES-D3	mRNA	1	36
CTIP2	Brain	Organoid	hiPSC	mRNA	1.8	80
cTnl	Cardiac	BMSC	Rat	mRNA	1.81818	20
cTnl	Cardiac	BMSC	Rat	mRNA	2	20
cTnT	Cardiac	BMSC	Rat	mRNA	1.72727	20
cTnT	Cardiac	BMSC	Rat	mRNA	2	20
CX43	Cardiac	BMSC	Rat	mRNA	1	20
CX43	Cardiac	BMSC	Rat	mRNA	1	20
CX43	Cardiac	BMSC	Rat	mRNA	1.66667	20
CX43	Cardiac	BMSC	Rat	mRNA	1.55556	20
CYP1A	Liver	Stem cell		Protein	0.3	45
CYP1A1	Liver	Cell line	HepG2/C3A	mRNA	169	33
CYP1A1	Liver	Cell line	HepG2/C3A	Protein	1	51
CYP1A1	Liver	Cell line	HepG2/C3A	Protein	0.814815	51
CYP1A1/B1	Liver	Cell line	HepRG/Spheroids	Metabolism	0.4	97
CYP1A2	Liver	Cell lline	HepG2	Metabolism	50	18
CYP1A2	Liver	Cell lline	HepG2	Metabolism	60	18
CYP1A2	Liver	Cell lline	HepG2	Metabolism	8	18
CYP1A2	Liver	Cell lline	HepG2	Metabolism	8	18
CYP1A2	Liver	Cell lline	HepG2	Metabolism	1	18
CYP1A2	Liver	Cell lline	HepG2	Metabolism	1	18
CYP1A2	Liver	Cell lline	HepG2	Metabolism	13	18
CYP1A2	Liver	Cell lline	HepG2	Metabolism	17	18		HepG2/C3A	HepG2/C3A	hPSC-hep		HepG2/C3A	HepG2/C3A	hPSC-hep
CYP1A2	Liver	Cell line	HepG2/C3A	mRNA	180.11	33		180.11	80	0.125		7.49273	6.32193	-3
CYP1A2	Liver	Cell line	HepG2/C3A	mRNA	80	46				2				1
CYP1A2	Liver	Stem cells	hPSC-hepatocyte	mRNA	0.125	5
CYP1A2	Liver	Stem cells	hPSC-hepatocyte	mRNA	2	5
CYP1A2	Liver	Primary cells	Mouse	Metabolism	1.1	98
CYP1A2	Liver	Primary cells	Mouse	Metabolism	1.09434	98
CYP1A2	Liver	Primary cells	Mouse	Metabolism	0.857143	98
CYP1A2	Liver	Primary cells	Mouse	Metabolism	0.466667	98
CYP1A2	Liver	Primary cells	Mouse	Metabolism	1	98
CYP24A1	Liver	Cell line	HepG2	mRNA	3.33333	63
CYP24A1	Kidney	Cell line	PRTECS	mRNA	0.5	63
CYP27B1	Liver	Cell line	HepG2	mRNA	0.75	63
CYP27B1	Kidney	Cell line	PRTECS	mRNA	3	63											Prim	Stem Cell hep		Prim	Stem Cell hep
CYP2B6	Liver	Cell line	HepG2/C3A	mRNA	1.82	33		HepG2/C3A	hPSC-hep	HepG2/C3A	hPSC-hep						0.5	1.2		-1	0.263034
CYP2B6	Liver	Stem cells	hPSC-hepatocyte	mRNA	0.353553	5		1.82	0.353553	0.863938	-1.5							1.75			0.807355
CYP2B6	Liver	Stem cells	hPSC-hepatocyte	mRNA	0.125	5			0.125		-3
CYP2B6	Liver	Stem cell		Protein	4	45
CYP2C19	Liver	Stem cell		Protein	1	45
CYP2C9	Liver	Cell line	HepG2/C3A	mRNA	200	46
CYP2C9	Liver	Stem cell		Protein	0.5	45
CYP2C9	Liver	Primary cells		Protein	1.2	46
CYP2C9	Liver	Primary cells		Protein	1.75	46
CYP2D6	Liver	Cell line	HepG2/C3A	mRNA	60	46
CYP2D6	Liver	Stem cell		mRNA	1	45
CYP2D6	Liver	Stem cell		Protein	0.333333	45
CYP2E1	Liver	Cell line	HepG2/C3A	mRNA	20	46
CYP2E1	Liver	Primary cells	Mouse	Metabolism	1.07778	98
CYP2E1	Liver	Primary cells	Mouse	Metabolism	1.14286	98
CYP2E1	Liver	Primary cells	Mouse	Metabolism	0.754717	98
CYP2E1	Liver	Primary cells	Mouse	Metabolism	1	98
CYP2E1	Liver	Primary cells	Mouse	Metabolism	1	98		Caco2	Caco2	Caco2		Caco2	Caco2	Caco2
CYP2E1	Kidney	Immortlised	RPTEC/TERT1	mRNA	0.245637	36		2.16667	4	15		1.11548	2	3.90689
CYP2R1	Liver	Cell line	HepG2	mRNA	6.66667	63				7				2.80735
CYP2R1	Kidney	Cell line	PRTECS	mRNA	0	63				7				2.80735
CYP3A	Liver	Stem cell		Protein	0.333333	45
CYP3A4	Intestine	Cell line	Caco2	Metabolism	2.16667	21
CYP3A4	Intestine	Cell line	Caco2	Metabolism	4	22
CYP3A4	Intestine	Cell line	Caco2	Metabolism	15	58
CYP3A4	Intestine	Cell line	Caco2	Metabolism	7	58
CYP3A4	Intestine	Cell line	Caco2	Metabolism	7	58
CYP3A4	Liver	Cell line	HepG2	Metabolism	10	21		Protein
CYP3A4	Liver	Cell line	HepG2/C3A	mRNA	10.78	33		HepG2	HepG2/C3A	HepRG	Prim Hep	Prim Hep	Prim Hep		HepG2	HepG2/C3A	HepRG	Prim Hep	Prim Hep	Prim Hep
CYP3A4	Liver	Cell line	HepG2/C3A	mRNA	60	46		10	1.5	1.25714	1	1.03571	0.1		3.32193	0.584963	0.330149	0	0.0506261	-3.32193
CYP3A4	Liver	Cell line	HepG2/C3A	Protein	1.5	51			1	1.23529	5.73333	1.07317	0.02			0	0.304855	2.51937	0.10188	-5.64386
CYP3A4	Liver	Cell line	HepG2/C3A	Protein	1	51					2.71429	0.753333						1.44057	-0.40864
CYP3A4	Liver	Cell line	HepRG	Metabolism	1.25714	25						0.346154							-1.53051
CYP3A4	Liver	Cell line	HepRG	Protein	1.23529	25						1							0
CYP3A4	Liver	Stem cells	hPSC-hepatocyte	mRNA	1	5		CYP3A4 mRNA
CYP3A4	Liver	Stem cells	hPSC-hepatocyte	mRNA	11.3137	5		HepG2/C3A	HepG2/C3A	hPSC-Hep	Stem cell Hep
CYP3A4	Liver	Microtissue	Human	Metabolism	1.19048	90		10.78	60	1	1
CYP3A4	Liver	Microtissue	Human	Metabolism	1.16667	90				11.3137
CYP3A4	Liver	Primary hepatocytes	Human	Metabolism	1	1
CYP3A4	Liver	Primary hepatocytes	Human	Metabolism	5.73333	1		HepG2/C3A	HepG2/C3A	hPSC-Hep	Stem cell Hep
CYP3A4	Liver	Primary hepatocytes	Human	Metabolism	2.71429	1		3.43029	5.90689	0	0
CYP3A4	Liver	Primary cells	Mouse	Metabolism	1.03571	98				3.5
CYP3A4	Liver	Primary cells	Mouse	Metabolism	1.07317	98
CYP3A4	Liver	Primary cells	Mouse	Metabolism	0.753333	98
CYP3A4	Liver	Primary cells	Mouse	Metabolism	0.346154	98
CYP3A4	Liver	Primary cells	Mouse	Metabolism	1	98
CYP3A4	Liver	Stem cell		mRNA	1	45
CYP3A4	Liver	Primary cells		Protein	0.1	46
CYP3A4	Liver	Primary cells		Protein	0.02	46
CYP3A5	Liver	Cell line	HepG2/C3A	mRNA	7.95	33
CYP3A5	Liver	Stem cell		mRNA	0.5	45
CYP3A7	Liver	Cell line	HepG2/C3A	mRNA	16.6	33
CYP3A7	Liver	Stem cell		mRNA	1	45
CYPs1a	Liver	Cell lline	HepG2	Metabolism	6.66667	18
CYPs1a	Liver	Cell lline	HepG2	Metabolism	8.33333	18
Cytokeratin 18	Liver	Primary cells	MSC	mRNA	3.42105	22
DC	Immune cells	Primary cells	Human	Cell Density	1	43
DC	Immune cells	Primary cells	Human	Cell Density	0.666667	43
DC	Immune cells	Primary cells	Human	Cell Density	1	43
DC	Immune cells	Primary cells	Human	Cell Density	1	43
density	Tumour	cell line	NSCLC	Proliferation	0.952381	1
Depth	Liver	Cell line	HepG2	Transport	1.4	15
Depth	Liver	Cell line	HepG2	Transport	2.4	15
DMMT38	Stem cells	hIPSC	HES2	mRNA	0.75	16
DMMT38	Stem cells	hIPSC	HES2	mRNA	0.9	16
DMMT38	Stem cells	hIPSC	HES2	mRNA	0.8	16
DMMT38	Stem cells	hIPSC	HES2	mRNA	0.85	16
DMMT38	Stem cells	hIPSC	HES2	mRNA	1	16
DMMT38	Stem cells	hIPSC	HES2	mRNA	0.8	16
DMMT38	Stem cells	hIPSC	HES2	mRNA	0.18	16
DNA contenct	Liver	Cell lines	HepG2	Proliferation	1.81818	5
DNA content	Bone	Stem cells	hESC diff to osteocytes	Cell density	0.666667	31
DNA content	Bone	Stem cells	hESC diff to osteocytes	Cell density	0.844444	31
Dnmt3b	Stem cells	mouse ESC	ES-D3	mRNA	0.7	36
E-cadherin	Lung	Cancer Epithlium	A549	mRNA	1.9	2
E-cadherin	Lung	Cancer Epithlium	A549	mRNA	0.1	2
E-cadherin	Lung	Cancer Epithlium	A549	Protein	0.00714286	2
E-cadherin	Pancreas	iPSC derived	Islands	mRNA	16	83
E-cadherin	Pancreas	iPSC derived	Islands	Protein	1.63636	83
E-cadherin	Tumour	Cell line	JH-EsoAd1	Protein	0.763158	10
E-cadherin	Tumour	Cell line	JH-EsoAd2	Protein	0.526316	10
E-cadherin	Tumour	Cell line	JH-EsoAd3	Protein	0.487805	10
E-cadherin	Tumour	Cell line	JH-EsoAd4	Protein	0.47619	10
Eccentricity	Brain	mESC	Differentiation	Shape	1	2			Prim Endo	hPSC-endo	HUVECS
Eccentricity	Brain	mESC	Differentiation	Shape	1.22222	2			6.6	0.5	0.8
Eccentricity	Brain	mESC	Differentiation	Shape	1.27907	2				0.571429	1.4
Eccentricity	Vessel	Primary cells	Endothelial	Shape	1.16	16				0.777778	1.6
Eccentricity	Vessel	Primary cells	Endothelial	Shape	1.24	16
Eccentricity	Stem cells	MSC	Human	Shape	1.02817	50			Prim Endo	hPSC-endo	HUVECS
EGF	Kidney	Immortlised	RPTEC/TERT1	mRNA	2.04089	36			2.72247	-1	-0.321928
Elongation	Bone/Cart	Cell line	IDG-SW3	Shape	0.72	8				-0.807355	0.485427
Elongation	Bone/Cart	Cell line	IDG-SW3	Shape	1.05263	8				-0.36257	0.678072
Elongation	Bone/Cart	Cell line	IDG-SW3	Shape	1.4	8
eNOS	Vessel	Primary cells	Endothelial	mRNA	6.6	16
eNOS	Vessel	Stem cells	hPSC-Endothelial	mRNA	0.5	5
eNOS	Vessel	Stem cells	hPSC-Endothelial	mRNA	0.571429	5
eNOS	Vessel	Stem cells	hPSC-Endothelial	mRNA	0.777778	5
eNOS	Vessel	Primary cells	HUVEC	mRNA	0.8	29
eNOS	Vessel	Primary cells	HUVEC	mRNA	1.4	29
eNOS	Vessel	Primary cells	HUVEC	mRNA	1.6	29
EOMES	Stem cells	mouse ESC	ES-D3	mRNA	0.75	36
EOMES	Stem cells	hIPSC	HES2	mRNA	1	16
EOMES	Stem cells	hIPSC	HES2	mRNA	1	16
EOMES	Stem cells	hIPSC	HES2	mRNA	80	16
EphB4	Vessel	Stem cells	hPSC-Endothelial	Protein	1.63636	6
EphB4	Vessel	Stem cells	hPSC-Endothelial	Protein	1.90909	6
EphB4	Vessel	Stem cells	hPSC-Endothelial	Protein	1.36364	6
EphB4	Vessel	Stem cells	hPSC-Endothelial	Protein	1.81818	6
EphB4	Vessel	Stem cells	hPSC-Endothelial	Protein	1.90909	6
EphB4	Vessel	Stem cells	hPSC-Endothelial	Protein	2.45455	6
Ephrin B2	Vessel	Stem cells	hPSC-Endothelial	Protein	1.7	6
Ephrin B2	Vessel	Stem cells	hPSC-Endothelial	Protein	1.7	6
Ephrin B2	Vessel	Stem cells	hPSC-Endothelial	Protein	1.2	6
Ephrin B2	Vessel	Stem cells	hPSC-Endothelial	Protein	1.5	6
Ephrin B2	Vessel	Stem cells	hPSC-Endothelial	Protein	2.5	6
Ephrin B2	Vessel	Stem cells	hPSC-Endothelial	Protein	3.7	6
Estradiol	Ovary	Primary cells	Human	Release	0.833333	88
Estradiol	Ovary	Primary cells	Human	Release	0.947368	88
Estradiol	Ovary	Primary cells	Human	Release	0.785714	88
Etv4	Kidney	Primary Uteric bud	Mice	mRNA	1.28571	7
F-actin	Kidney	Immortalised	GEnC/MPC5	Protein	1.03846	42
F-actin	Kidney	Immortalised	GEnC/MPC5	Protein	0.884615	42
F-actin	Kidney	Immortalised	GEnC/MPC5	Protein	0.807692	42
F-actin	Kidney	Immortalised	GEnC/MPC5	Protein	1	42
F-actin	Kidney	Immortalised	GEnC/MPC5	Protein	0.714286	42
F-actin	Kidney	Immortalised	GEnC/MPC5	Protein	0.5	42
F-actin	Kidney	Immortalised	Podocyte	Protein	1.03571	42
F-actin	Kidney	Immortalised	Podocyte	Protein	0.892857	42
F-actin	Kidney	Immortalised	Podocyte	Protein	0.857143	42
F-actin	Kidney	Immortalised	Podocyte	Protein	0.933333	42
F-actin	Kidney	Immortalised	Podocyte	Protein	0.6	42
F-actin	Kidney	Immortalised	Podocyte	Protein	0.566667	42
Fabp2	Intestine	Cell line	Caco2	mRNA	0.7	56
FD20	Intestine	Cell line	Caco2	Transport	1.16667	38
FD20	Intestine	Cell line	Caco2	Transport	1.83333	38
FGF11	Stem cells	mouse ESC	ES-D3	mRNA	0.6	36
FGF15	Stem cells	mouse ESC	ES-D3	mRNA	0.5	36
FGF2	Stem cells	mouse ESC	ES-D3	mRNA	1	36
FGF4	Stem cells	mouse ESC	ES-D3	mRNA	1	36
FGF5	Stem cells	Primary cells	mESC	mRNA	21	28
FGF5	Stem cells	Primary cells	mESC	mRNA	16	28
FGF5	Stem cells	Primary cells	mESC	mRNA	14	28
FGF5	Stem cells	Primary cells	mESC	mRNA	10	28
FGF5	Stem cells	Primary cells	mESC	mRNA	9	28
FGF5	Stem cells	Primary cells	mESC	mRNA	14	28
FITC Dex 4k	Intestine	Cell line	Caco2	Transport	0.444444	28
FITC-Dex 20k	Eye	Immortalised	Retina epithelium	Transport	0.0916667	43
FITC-Dex 20k	Vessel	Cell line	TY10	Transport	0.178571	44
FITC-Dex 20k	Vessel	Cell line	TY10	Transport	0.16	44
FITC-Dex 20k	Vessel	Cell line	TY10	Transport	0.153846	44
FLG	Skin	Primary cells	Keratinocytes	mRNA	4.3	96
Fluorecein	Intestine	Cell line	Caco2	Transport	0.142857	22
Fluorecein	Intestine	Cell line	Caco2	Transport	0.166667	9
Fluorecein	Liver	Cell line	HepG2	Transport	0.166667	21
Fluorecein	Intestine	Cell line	MDCK	Transport	0.866667	27
FN1	Vessel	Primary cells	hAoSMC	mRNA	5	10
FN1	Vessel	Primary cells	HAVECS	mRNA	3	10
FOXA2	Stem cells	hIPSC	HES2	mRNA	5	16
FOXA2	Stem cells	hIPSC	HES2	mRNA	10	16
FOXA2	Stem cells	hIPSC	HES2	mRNA	16	16
FTL	Kidney	Cell line	MDCK	Protein	2	66
G1 phase	Kidney	Cell line	MDCK	Cell phys	1.93548	66
G1 phase	Kidney	Cell line	MDCK	Cell phys	1.04615	66
G2/M phase	Kidney	Cell line	MDCK	Cell phys	0.5	66
G2/M phase	Kidney	Cell line	MDCK	Cell phys	1.18182	66
G6PD	Kidney	Cell line	MDCK	Protein	2.3	66
GAG	Bone/Cart	Primary cells	?	Metabolism	1.73913	71
GAG	Bone/Cart	Primary cells	?	Metabolism	1.57143	71
GAG	Bone/Cart	Primary cells	?	Metabolism	1.55556	71
GAG	Bone/Cart	Primary cells	?	Metabolism	3.2	71
GAG	Bone/Cart	Prmary cells MSC diff)	Human	Uptake	1.36364	69
Gap size	Vessel	Primary cells	Endothelial	Protein	1.62857	16
Gap size	Vessel	Primary cells	Endothelial	Protein	0.342857	16
GATA2	Stem cells	hIPSC	HES2	mRNA	10	16
GATA2	Stem cells	hIPSC	HES2	mRNA	23.3333	16
GATA2	Stem cells	hIPSC	HES2	mRNA	33.3333	16		hIPSC	mESC
GATA4	Stem cells	hIPSC	HES2	mRNA	30	16		30	0.65
GATA4	Stem cells	hIPSC	HES2	mRNA	22	16		22	0.6
GATA4	Stem cells	hIPSC	HES2	mRNA	80	16		80	0.6
GATA4	Stem cells	Primary cells	mESC	mRNA	0.65	28			0.55
GATA4	Stem cells	Primary cells	mESC	mRNA	0.6	28			0.6
GATA4	Stem cells	Primary cells	mESC	mRNA	0.6	28			0.6
GATA4	Stem cells	Primary cells	mESC	mRNA	0.55	28
GATA4	Stem cells	Primary cells	mESC	mRNA	0.6	28
GATA4	Stem cells	Primary cells	mESC	mRNA	0.6	28
GATA4	Cardiac	BMSC	Rat	mRNA	1.09091	20		hIPSC	mESC
GATA4	Cardiac	BMSC	Rat	mRNA	1.45455	20		4.90689	-0.621488
GATA4	Cardiac	BMSC	Rat	mRNA	1.25	20		4.45943	-0.736966
GATA4	Cardiac	BMSC	Rat	mRNA	1.34375	20		6.32193	-0.736966
Gbx2	Stem cells	mouse ESC	ES-D3	mRNA	1.15	36			-0.862496
GCG	Pancreas	iPSC derived	Islands	mRNA	45	83			-0.736966
GJA1	Vessel	Primary cells	hAoSMC	mRNA	5	10
GJA1	Vessel	Primary cells	HAVECS	mRNA	8.88889	10
Glucose	Intestine	Cell line	Caco2	Uptake	0.857143	58
Glucose	Liver	Cell line	HepG2/C3A	Glutamine Cons	4.86667	33
Glucose	Liver	Cell line	HepG2/C3A	Glutamine Cons	1.28	33
Glucose	Liver	Cell line	HepG2/C3A	Glutamine Cons	1.5	33
Glucose	Kidney	Primary cells	Human	Transport	2.57143	31
Glucose	Vessel	Primary cells	HUVES/ASC	Uptake	0.956522	24
Glucose	Vessel	Primary cells	HUVES/ASC	Uptake	1	24
Glucose	Vessel	Primary cells	HUVES/ASC	Uptake	1.27778	24
Glucose	Vessel	Primary cells	HUVES/ASC	Uptake	1	24
Glucose	Vessel	Primary cells	HUVES/ASC	Uptake	0.733333	24
Glucose	Vessel	Primary cells	HUVES/ASC	Uptake	1.2	24
Glut2	Intestine	Cell line	Caco2	mRNA	3	56
Glutamine	Liver	Cell line	HepG2/C3A	Glutamine Cons	5.5	33
Glutamine	Liver	Cell line	HepG2/C3A	Glutamine Cons	1.2	33
Glutamine	Liver	Cell line	HepG2/C3A	Glutamine Cons	2.8	33
Glutamine	Vessel	Primary cells	HUVECS	Metabolism	0.655172	35
Glutamine	Vessel	Primary cells	HUVECS	Metabolism	0.655172	35
Glycocalyx height	Vessel	Primary Endothelial	HUVECS	Protein	5.33333	3
Glycocalyx height	Vessel	Primary Endothelial	HUVECS	Protein	3.66667	3
Glycocalyx height	Vessel	Primary Endothelial	HUVECS	Protein	2.16667	3
gp130	Stem cells	mouse ESC	ES-D3	mRNA	1.05	36
GR	Liver	Cell line	HepG2/C3A	mRNA	1.06	33
GSSG	Vessel	Primary cells	HUVECS	Metabolism	0.555556	35
GSSG	Vessel	Primary cells	HUVECS	Metabolism	0.384615	35
GSSG	Vessel	Primary cells	HUVECS	Metabolism	0.338235	35
GSSG	Vessel	Primary cells	HUVECS	Metabolism	0.6	35
GSSG	Vessel	Primary cells	HUVECS	Metabolism	0.333333	35
GSSG	Vessel	Primary cells	HUVECS	Metabolism	0.470588	35
GSTA3	Kidney	Cell line	MDCK	Protein	3.7	66
GSTA4	Kidney	Cell line	MDCK	Protein	1.9	66
GSTP7	Kidney	Cell line	MDCK	Protein	1.7	66
HC-S	Liver	Stem cell		mRNA	10	45
Height	Intestine	Cell line	Caco2	Shape	2.91667	37
Height	Vessel	Primary cells	Porcine	Shape	0.8	48
Height	Vessel	Primary cells	Porcine	Shape	2.1	48
Height	Vessel	Primary cells	Porcine	Shape	3	48
Heparan sulphate	Vessel	Primary Endothelial	HUVECS	Protein	2.33333	3
Heparan sulphate	Vessel	Primary Endothelial	HUVECS	Protein	2.22222	3
Heparan sulphate	Vessel	Primary Endothelial	HUVECS	Protein	1.94444	3
HGF	Liver	Primary hepatocytes	Human	Release	1	1
HGF	Liver	Primary hepatocytes	Human	Release	3.33333	1
HGF	Liver	Primary hepatocytes	Human	Release	2.77778	1
HGF	Liver	Primary hepatocytes	Human	Release	5.7	1
HGF	Liver	Primary hepatocytes	Human	Release	3.35294	1
HGF	Liver	Primary hepatocytes	Human	Release	3.9375	1
HLA-DR/%cells	Immune cells	Primary cells	DC	Protein	0.965909	86
HLA-DR/%cells	Immune cells	Primary cells	DC	Protein	0.943182	86
HMOX	Kidney	Immortlised	RPTEC/TERT1	mRNA	2.50359	36		Prim MSC hep	HepG2/C3A	HepG2/C3A	hPSC-Hep		Prim MSC hep	HepG2/C3A	HepG2/C3A	hPSC-Hep
HNF4	Liver	Primary cells	MSC	mRNA	3.63636	22		3.63636	2.61	2	1.41421		0.560667	0.416641	0.30103	0.150515
HNF4	Liver	Primary cells	MSC	mRNA	1	22		1			11.3137		0			1.0536
HNF4	Liver	Primary cells	MSC	mRNA	0.833333	22		0.833333					-0.0791812
HNF4	Liver	Primary cells	MSC	mRNA	2.6087	22		2.6087					0.416423
HNF4a	Liver	Cell line	HepG2/C3A	mRNA	2.61	33
HNF4a	Liver	Cell line	HepG2/C3A	mRNA	2	46
HNF4a	Liver	Stem cells	hPSC-hepatocyte	mRNA	1.41421	5
HNF4a	Liver	Stem cells	hPSC-hepatocyte	mRNA	11.3137	5
HNF4a	Liver	Primary cells	Human	Protein	1.74	94
HNF4a	Liver	Primary cells	Rodent	Protein	6	94
Hochst/PI	Fibroblast	Cell line NIN3T3	Ng3T3	Viability	4.5	17
HPRT1	Intestine	Cell line	Caco2	mRNA	1	37
HPRT1	Kidney	Primary cells	CiPTEC-OAT1	mRNA	0.6	64
HPSE	Kidney	Immortlised	RPTEC/TERT1	mRNA	0.237994	36
HSC	Immune cells	Primary cells	Mice	Cell type	0.371429	67			Immu cells	Immu cells
HSC	Immune cells	Primary cells	Mice	Cell type	0.1	67			0.371429	5.6
HSC	Immune cells	Primary cells	Mice	Cell type	0.166667	67			0.1	2.33333
HSC	Immune cells	Primary cells	Mice	Cell type	5.6	68			0.166667	0.583333
HSC	Immune cells	Primary cells	Mice	Cell type	2.33333	68
HSC	Immune cells	Primary cells	Mice	Cell type	0.583333	68
Hylaoronic acid	Vessel	Primary Endothelial	HUVECS	Protein	2	3			Immu cells	Immu cells
Hylaoronic acid	Vessel	Primary Endothelial	HUVECS	Protein	1.5	3			-0.430125	0.748188
Hylaoronic acid	Vessel	Primary Endothelial	HUVECS	Protein	1.1	3			-1	0.367977
IAR	Vessel	Immortlised	HBMEC	Shape	0.970149	13			-0.778151	-0.234083
IAR	Vessel	Immortlised	HBMEC	Shape	0.970149	13
IAR	Vessel	Immortlised	HBMEC	Shape	0.970149	13
IAR	Vessel	Immortlised	HBMEC	Shape	0.970149	13
IAR	Vessel	Primary cells	HUVECS	Shape	1	13
IAR	Vessel	Primary cells	HUVECS	Shape	0.933333	13
IAR	Vessel	Primary cells	HUVECS	Shape	0.866667	13
IAR	Vessel	Primary cells	HUVECS	Shape	0.816667	13
IAR	Vessel	Primary cells	HUVECS	Shape	0.9	13
IAR	Vessel	Primary cells	HUVECS	Shape	0.716667	13
IAR	Vessel	Primary cells	HUVECS	Shape	0.633333	13
IAR	Vessel	Primary cells	HUVECS	Shape	0.666667	13
ICAM1	Vessel	Primary Endothelial	HUVECS	Protein	2	3
ICAM1	Vessel	Primary Endothelial	HUVECS	Protein	1.36364	3
ICAM1	Vessel	Primary Endothelial	HUVECS	Protein	1.09091	3
IgG	Kidney	Immortalised	GEnC/MPC5	Transport	1	42
IgG	Kidney	Immortalised	GEnC/MPC5	Transport	1	42
IgG	Kidney	Immortalised	GEnC/MPC5	Transport	7	42
IgG	Kidney	Immortalised	GEnC/MPC5	Transport	1	42
IgG	Kidney	Immortalised	GEnC/MPC5	Transport	8	42
IgG	Kidney	Immortalised	GEnC/MPC5	Transport	15	42
IL-10	Stem cells	mouse ESC	ES-D3	mRNA	1	36
IL-6	Stem cells	mouse ESC	ES-D3	mRNA	1	36
IL-6	Adipose tissue	Primary cells	Human	Release	1	43
IL-6	Adipose tissue	Primary cells	Human	Release	1	43
IL-6	Immune cells	Primary cells	Human	Release	0.1	43
IL-6	Immune cells	Primary cells	Human	Release	0.125	43
IL1b	Adipose tissue	Primary cells	Human	Release	1	43
IL1b	Adipose tissue	Primary cells	Human	Release	1.1	43
IL1b	Immune cells	Primary cells	Human	Release	1.46667	43
IL1b	Immune cells	Primary cells	Human	Release	1.46667	43
IL6	Brain	Primary cells	Coculture	Protein	3.14286	19
IL6	Brain	Primary cells	Coculture	Protein	2.2	19
IL6	Brain	Primary cells	Coculture	Protein	2.30769	19
IL8	Vessel	Stem cells	hPSC-Endothelial/HEP	Release	1	5
IL8	Vessel	Stem cells	hPSC-Endothelial/HEP	Release	1.17857	5
IL8	Vessel	Stem cells	hPSC-Endothelial/HEP	Release	0.714286	5
imipramine	Liver	Primary cells	Human	Metabolism	1	41
imipramine	Liver	Primary cells	Human	Metabolism	1	41
imipramine	Liver	Primary cells	Human	Metabolism	0.969388	41
imipramine	Liver	Primary cells	Human	Metabolism	0.957895	41
imipramine	Liver	Primary cells	Human	Metabolism	0.845455	41
Imipridamine	Liver	Primary cells	Human	Cell phys	1.41781	41
Imipridamine	Liver	Primary cells	Human	Cell phys	1.41781	41
INHBA	Stem cells	mouse ESC	ES-D3	mRNA	1	36
INS	Pancreas	iPSC derived	Islands	mRNA	40	83
Insulin	Pancreas	Rodent	Islands	Protein	30	93
Insulin	Pancreas	Rodent	Islands	Protein	28	93
Insulin	Pancreas	Rodent	Islands	Protein	55	93
Insulin	Pancreas	Rodent	Islands	Protein	36	93
Insulin	Pancreas	Rodent	Islands	Protein	38	93
Insulin	Pancreas	Rodent	Islands	Protein	42	93
Insulin	Pancreas	Rodent	Islands	Protein	12	93
Insulin	Pancreas	Rodent	Islands	Protein	7	93
Insulin	Pancreas	Rodent	Islands	Protein	13	93
Insulin	Pancreas	Rodent	Islands	Protein	10	93
Insulin	Pancreas	Rodent	Islands	Protein	6	93
Insulin	Pancreas	Rodent	Islands	Protein	10	93
Insulin	Pancreas	Rodent	Islands	Protein	23	93
Insulin	Pancreas	Rodent	Islands	Protein	20	93
Insulin	Pancreas	Rodent	Islands	Protein	35	93
Insulin	Pancreas	Rodent	Islands	Protein	30	93
Insulin	Pancreas	Rodent	Islands	Protein	15	93
Insulin	Pancreas	Rodent	Islands	Protein	20	93
Insulin	Pancreas	Rodent	Islands	Protein	4	93
Insulin	Pancreas	Rodent	Islands	Protein	2	93
Insulin	Pancreas	Rodent	Islands	Protein	4	93
Insulin	Pancreas	Rodent	Islands	Protein	2	93
Insulin	Pancreas	Rodent	Islands	Protein	2.8	93
Insulin	Pancreas	Rodent	Islands	Protein	2.4	93
Insulin	Pancreas	Rodent	Islands	Protein	3.5	93
Insulin	Pancreas	Rodent	Islands	Protein	1	93
Insulin	Pancreas	Rodent	Islands	Protein	3	93
Insulin	Pancreas	Rodent	Islands	Protein	3	93
Insulin	Pancreas	Rodent	Islands	Protein	3.2	93
Insulin	Pancreas	Rodent	Islands	Protein	1.66667	93
Insulin	Pancreas	Rodent	Islands	Protein	4	93
Insulin	Pancreas	Rodent	Islands	Protein	1	93
Insulin	Pancreas	Rodent	Islands	Protein	3	93
Insulin	Pancreas	Rodent	Islands	Protein	1.8	93
Insulin	Pancreas	Rodent	Islands	Protein	4	93
Insulin	Pancreas	Rodent	Islands	Protein	1.5	93
Insulin	Pancreas	iPSC derived	Islands	Release	1.11111	83
Insulin	Pancreas	iPSC derived	Islands	Release	1.29167	83
Inulin	Kidney	Immortalised	GEnC/MPC5	Transport	1.07692	42
Inulin	Kidney	Immortalised	GEnC/MPC5	Transport	1	42
Inulin	Kidney	Immortalised	GEnC/MPC5	Transport	1.15385	42
Inulin	Kidney	Immortalised	GEnC/MPC5	Transport	0.0746269	42
Inulin	Kidney	Immortalised	GEnC/MPC5	Transport	1.31343	42
Inulin	Kidney	Immortalised	GEnC/MPC5	Transport	1.41791	42
INV	Skin	Primary cells	Keratinocytes	mRNA	1.3	96
IPTKB	Kidney	Immortlised	RPTEC/TERT1	mRNA	0.388773	36
KFL2	Vessel	Primary cells	Endothelial	mRNA	6.5	16
KFL4	Stem cells	mouse ESC	ES-D3	mRNA	1.3	36
KFL5	Stem cells	mouse ESC	ES-D3	mRNA	1.1	36
KLF15	Stem cells	mouse ESC	ES-D3	mRNA	1.8	36
KLF2	Stem cells	mouse ESC	ES-D3	mRNA	1.75	36
Lactate	Tumour	Cell line	HeLa	Metabolism	1	33
Lactate	Tumour	Cell line	HeLa	Metabolism	0.25	33
Lactate	Tumour	Cell line	HeLa	Metabolism	0.285714	33
Lactate	Tumour	Cell line	HeLa	Metabolism	0.25	33
Lactate	Vessel	Primary cells	HUVECS	Metabolism	4.66667	35
Lactate	Vessel	Primary cells	HUVECS	Metabolism	5.33333	35
Lactate	Vessel	Primary cells	HUVES/ASC	Release	1	24
Lactate	Vessel	Primary cells	HUVES/ASC	Release	1.04167	24
Lactate	Vessel	Primary cells	HUVES/ASC	Release	1.08696	24
Lactate	Vessel	Primary cells	HUVES/ASC	Release	1.25	24
Lactate	Vessel	Primary cells	HUVES/ASC	Release	1	24
Lactate	Vessel	Primary cells	HUVES/ASC	Release	1	24
Lactic acid	Bone/Cart	Primary cells	?	Cell phys	1.4	71
Lactic acid	Bone/Cart	Primary cells	?	Cell phys	0.897436	71
Lactic acid	Bone/Cart	Primary cells	?	Cell phys	1.1	71
Lactic acid	Bone/Cart	Primary cells	?	Cell phys	0.777778	71
Laminin	Kidney	Cell line	MDCK	Protein	0.176777	66
LDH	Kidney	Primary cells	Human	Release	0.125	31
LDH	Kidney	Primary cells	Human	Release	0.230769	31
LDH	Kidney	Primary cells	Human	Release	0.0181818	31
LDL	Vessel	Primary cells	HUVECS	Uptake	0.8	27
LDL	Vessel	Primary cells	HUVECS	Uptake	0.75	27
LDL	Vessel	Primary cells	HUVECS	Uptake	0.4	27
LDL	Liver	Primary cells	MSC	Vecicles	1.75	22
LEFTY1	Stem cells	mouse ESC	ES-D3	mRNA	2	36
LEFTY2	Stem cells	mouse ESC	ES-D3	mRNA	4	36
Lenth	Vessel	Primary Endothelial	HUVECS	Shape	2.4	3
Lenth	Vessel	Primary Endothelial	HUVECS	Shape	3	3
Lenth	Vessel	Primary Endothelial	HUVECS	Shape	4.6	3
LGR5	Intestine	Organoid	Human	mRNA	0.0517241	54
LGR5	Intestine	Organoid	Human	mRNA	0.3	54
LGR5	Intestine	Organoid	Human	mRNA	140	54
LGR5	Intestine	Organoid	Human	mRNA	14	54
LIF	Stem cells	mouse ESC	ES-D3	mRNA	1.3	36
Lifr	Stem cells	mouse ESC	ES-D3	mRNA	1.6	36
lipid droplet size	Adipose tissue	Primary cells	Human	Uptake	0.942529	43
lipid droplet size	Adipose tissue	Primary cells	Human	Uptake	1.17143	43
lipid droplet size	Adipose tissue	Primary cells	Human	Uptake	1	43
lipid droplet size	Adipose tissue	Primary cells	Human	Uptake	1.05102	43
Lipids droplet size	Adipose	iPSC derived	adipocytes	Shape	1.22222	89
Lipids droplet size	Adipose	iPSC derived	adipocytes	Shape	1.16667	89
Lipids/nuclei	Adipose	iPSC derived	adipocytes	Shape	0.513514	89
Lipids/nuclei	Adipose	iPSC derived	adipocytes	Shape	2.78947	89
Live Dead	Vessel	Primary cells	HUVEC	Viability	1.02041	29
Live dead	Vessel	Primary cells	HUVEC	Viability	1.04494	34
Live dead	Vessel	Primary cells	HUVEC	Viability	1.92308	34
Live dead	Vessel	Primary cells	HUVEC	Viability	1.4058	34
Live dead	Vessel	Primary cells	HUVEC	Viability	1.3	34
Live dead	Intestine	Cell line	MDCK	Cell death	1.25	27
Live dead/MTT	Liver	Cell line	HepG2	Viability	1	37
Live dead/MTT	Liver	Cell line	HepG2	Viability	0.987805	37
Live dead/MTT	Liver	Cell line	HepG2	Viability	0.926471	37
Live dead/MTT	Liver	Cell line	HepG2	Viability	0.833333	37
Live dead/MTT	Liver	Cell line	HepG2	Viability	0.552239	37
Live dead/MTT	Liver	Cell line	HepG2	Viability	0.7	37
Live dead/MTT	Liver	Cell line	HepG2	Viability	0.56	37
Live dead/MTT	Liver	Cell line	HepG2	Viability	0.444444	37
Live dead/MTT	Prostate	Cancer cell line	PC3	Viability	1	38
Live dead/MTT	Prostate	Cancer cell line	PC3	Viability	1.05882	38
Live dead/MTT	Prostate	Cancer cell line	PC3	Viability	0.888889	38
Live dead/MTT	Prostate	Cancer cell line	PC3	Viability	1.28571	38
Live dead/MTT	Prostate	Cancer cell line	PC3	Viability	1	38
Live dead/MTT	Prostate	Cancer cell line	PC3	Viability	1.14286	38
Live dead/MTT	Prostate	Cancer cell line	PC3	Viability	0.888889	38
Live dead/MTT	Prostate	Cancer cell line	PC3	Viability	1.28571	38
Live dead/MTT	Prostate	Cancer cell line	PC3	Viability	1.21429	38
Live dead/MTT	Prostate	Cancer cell line	PC3	Viability	1.08333	38
Live dead/MTT	Prostate	Cancer cell line	PC3	Viability	0.5	38
Live dead/MTT	Prostate	Cancer cell line	PC3	Viability	0.857143	38
Live dead/MTT	Prostate	Cancer cell line	PC3	Viability	1.14286	38
Live dead/MTT	Prostate	Cancer cell line	PC3	Viability	1.16667	38
Live dead/MTT	Prostate	Cancer cell line	PC3	Viability	0.5	38
Live dead/MTT	Prostate	Cancer cell line	PC3	Viability	0.5	38
Live/dead	Lung	Cancer Epithlium	A549	Viability	1	2
Live/dead	Lung	Cancer Epithlium	A549	Viability	0.887097	2
Live/dead	Lung	Cancer Epithlium	A549	Viability	1	2
Live/dead	Lung	Cancer Epithlium	A549	Viability	1.33333	2
Live/dead	Liver	Cell lline	HepG2	Viability	0.888889	18
Live/dead	Liver	Cell lline	HepG2	Viability	1.05556	18
LOR	Skin	Primary cells	Keratinocytes	mRNA	4.7	96
LTB4	Kidney	Cell line	MDCK	Protein	4.5	66
LTB4	Kidney	Cell line	MDCK	Protein	2	66
Lucifer yellow	Lung	Cell line	A549	Transport	2.15789	92
Lucifer yellow	Intestine	Cell line	Caco2	Transport	0.625	40
Lucifer yellow	Testis	Primary rats	Sertoli	Cell phys	0.95	12
Lucifer yellow	Testis	Primary rats	Sertoli	Cell phys	0.5625	12
LY	Intestine	Cell line	Caco2	Transport	15	85
Lymphoid	Immune cells	Primary cells	Mice	Cell type	2.75	67
Lymphoid	Immune cells	Primary cells	Mice	Cell type	1.75	67
Lymphoid	Immune cells	Primary cells	Mice	Cell type	2	67
MDR1	Liver	Cell line	HepG2/C3A	mRNA	2.49	33
MDR1	Liver	Cell line	HepG2/C3A	mRNA	11	46
Metabolic activity	Bone/Cart	Human mesenchymal	Differentiation	Protein	0.55	4
Metabolic activity	Bone/Cart	Human mesenchymal	Differentiation	Protein	0.681818	4
Metabolic activity	Bone/Cart	Human mesenchymal	Differentiation	Protein	1	4
Metabolic activity	Bone/Cart	Human mesenchymal	Differentiation	Protein	0.75	4
Metabolic activity	Bone/Cart	Human mesenchymal	Differentiation	Protein	0.772727	4
Metabolic activity	Bone/Cart	Human mesenchymal	Differentiation	Protein	1.1	4
Metabolic activity	Tumour	Cell lines	SKOV3/HFF	Protein	1.04167	53
Methyl quercin	Vessel	Stem cells	hPSC-Endothelial/HEP	Metabolism	7.5	5
Methyl quercin	Vessel	Stem cells	hPSC-Endothelial/HEP	Metabolism	15	5
Methyl quercin	Vessel	Stem cells	hPSC-Endothelial/HEP	Metabolism	30	5
Methyl quercin glucoronide	Vessel	Stem cells	hPSC-Endothelial/HEP	Metabolism	1.6	5
Methyl quercin glucoronide	Vessel	Stem cells	hPSC-Endothelial/HEP	Metabolism	2.33333	5
Methyl quercin glucoronide	Vessel	Stem cells	hPSC-Endothelial/HEP	Metabolism	2.5	5
miR192	Kidney	Cell line	ciPTEC-OAT1	Release	0.2	21
miR192	Kidney	Cell line	ciPTEC-OAT1	Release	1.94444	21
miR192	Kidney	Cell line	ciPTEC-OAT1	Release	22	21
miR192	Kidney	Cell line	ciPTEC-OAT1	Release	0.25	21
miR192	Kidney	Cell line	ciPTEC-OAT1	Release	0.628571	21
miR192	Kidney	Cell line	ciPTEC-OAT1	Release	36	21
miR21	Kidney	Cell line	ciPTEC-OAT1	Release	0.0526316	21
miR21	Kidney	Cell line	ciPTEC-OAT1	Release	8	21
miR21	Kidney	Cell line	ciPTEC-OAT1	Release	1	21
miR21	Kidney	Cell line	ciPTEC-OAT1	Release	1.33333	21
miR21	Kidney	Cell line	ciPTEC-OAT1	Release	1.35294	21
miR21	Kidney	Cell line	ciPTEC-OAT1	Release	10	21
miR21	Kidney	Cell line	ciPTEC-OAT1	Release	3	21
miR21	Kidney	Cell line	ciPTEC-OAT1	Release	0.583333	21
miR21	Kidney	Cell line	ciPTEC-OAT1	Release	10	21
miR21	Kidney	Cell line	ciPTEC-OAT1	Release	0.1	21
miR21	Kidney	Cell line	ciPTEC-OAT1	Release	0.566667	21
miR21	Kidney	Cell line	ciPTEC-OAT1	Release	27	21
miR34a	Kidney	Cell line	ciPTEC-OAT1	Release	0.142857	21
miR34a	Kidney	Cell line	ciPTEC-OAT1	Release	1.11111	21
miR34a	Kidney	Cell line	ciPTEC-OAT1	Release	18	21
miR34a	Kidney	Cell line	ciPTEC-OAT1	Release	0.125	21
miR34a	Kidney	Cell line	ciPTEC-OAT1	Release	0.433333	21
miR34a	Kidney	Cell line	ciPTEC-OAT1	Release	20	21
MMP9	Tumour	Cell line	MDA-MB-231	mRNA	0.4	19
Mono	Immune cells	Primary cells	Human	Cell Density	0.4	43
Mono	Immune cells	Primary cells	Human	Cell Density	0.142857	43
Mono	Immune cells	Primary cells	Human	Cell Density	0.4	43
Mono	Immune cells	Primary cells	Human	Cell Density	0.222222	43
MRP2	Kidney	Primary cells	CiPTEC-OAT1	mRNA	1.2	64
MRP2	Liver	Cell line	HepG2/C3A	mRNA	2.93	33
MRP3	Liver	Cell line	HepG2/C3A	mRNA	1	46
MRP4	Kidney	Primary cells	CiPTEC-OAT1	mRNA	0.8	64
MRP4	Kidney	Primary cells	CiPTEC-OAT1	mRNA	0.8	64
MSGN1	Stem cells	mESC	H9	mRNA	0.5	17
MTT	Intestine	Cell line	Caco2/HX-29	Viability	1	57
MTT	Intestine	Cell line	Caco2/HX-29	Viability	1.04167	57
MTT	Intestine	Cell line	Caco2/HX-29	Viability	1.02564	57
MTT	Intestine	Cell line	Caco2/HX-29	Viability	1	57
MTT	Intestine	Cell line	Caco2/HX-29	Viability	1	57
MTT	Intestine	Cell line	Caco2/HX-29	Viability	0.780488	57
MTT	Intestine	Cell line	Caco2/HX-29	Viability	1	57
MTT	Intestine	Cell line	Caco2/HX-29	Viability	1	57
MTT	Intestine	Cell line	Caco2/HX-29	Viability	1.25	57
MTT	Intestine	Cell line	Caco2/HX-29	Viability	0	57
MTT	Adipose tissue	Primary cells	Human	Viability	0.875	44
MTT	Fibroblast	Cell line	NIH/3T3	Viability	0.78	24
MTT	Fibroblast	Cell line	NIH/3T3	Viability	0.222222	24
MTT	Fibroblast	Cell line	NIH/3T3	Viability	0.85	24
MTT	Fibroblast	Cell line	NIH/3T3	Viability	0.157895	24		Caco2	Caco2	Caco2
Muc2	Intestine	Cell line	Caco2	mRNA	22	28		22	0.888889	5
Muc2	Intestine	Cell line	Caco2	Protein	0.0857143	28
MUC5AC	Intestine	Cell line	Caco2	mRNA	0.888889	37		Caco2	Caco2	Caco2
mucin2	Intestine	Cell line	Caco2	mRNA	5	56		4.45943	-0.169925	2.32193
Myc	Stem cells	mouse ESC	ES-D3	mRNA	1.95	36
Myeloid	Immune cells	Primary cells	Mice	Cell type	0.769231	67
Myeloid	Immune cells	Primary cells	Mice	Cell type	0.683333	67
Myeloid	Immune cells	Primary cells	Mice	Cell type	0.657895	67
Myeloid	Immune cells	Primary cells	Mice	Cell type	0.4	68
Myeloid	Immune cells	Primary cells	Mice	Cell type	0.311111	68
Myeloid	Immune cells	Primary cells	Mice	Cell type	0.159091	68
MYO7B	Kidney	Immortlised	RPTEC/TERT1	mRNA	0.222828	36
Myosin	Kidney	Cell line	MDCK	Protein	0.353553	66
N-cadherin	Tumour	Cell line	JH-EsoAd5	Protein	1.11111	10
N-cadherin	Tumour	Cell line	JH-EsoAd6	Protein	2	10
N-cadherin	Tumour	Cell line	JH-EsoAd7	Protein	1.94737	10
N-cadherin	Tumour	Cell line	JH-EsoAd8	Protein	2.22222	10
N/K-ATPase	Kidney	Primary cells	Human	Protein	3	31
Na	Kidney	Cell line	RTECS	Transport	4.28571	62
NADPH	Stem cells	MSC	Human	Metabolism	0.904348	50
NADPH	Stem cells	MSC	Human	Metabolism	1.26087	50
NADPH	Stem cells	MSC	Human	Metabolism	1.45217	50
NADPH	Stem cells	MSC	Human	Metabolism	0.913043	50		Immun cells	Immun cells
NADPH	Stem cells	MSC	Human	Metabolism	1.04348	50		0.769231	0.4
NADPH	Stem cells	MSC	Human	Metabolism	1.04348	50		0.683333	0.311111
NanoG	Lung	Primary cells	Cell derived	mRNA	1	15		0.657895	0.159091
NanoG	Lung	Primary cells	Cell derived	mRNA	1	15
NanoG	Lung	Primary cells	Cell derived	mRNA	1.58333	15		Immun cells	Immun cells
NanoG	Lung	Primary cells	Cell derived	mRNA	2	15		-0.378512	-1.32193
Nanog	Stem cells	mouse ESC	ES-D3	mRNA	1.05	36		-0.549339	-1.6845
Nanog	Stem cells	mESC	H9	mRNA	65	17		-0.604071	-2.65208
Nanog	Stem cells	hIPSC	HES2	mRNA	0.4	16
Nanog	Stem cells	hIPSC	HES2	mRNA	0.6	16
Nanog	Stem cells	hIPSC	HES2	mRNA	0.8	16
Nanog	Stem cells	hIPSC	HES2	mRNA	0.55	16		mESC	mESC	hiPSC	mESC
Nanog	Stem cells	hIPSC	HES2	mRNA	0.4	16		1.05	65	0.4	0.8
Nanog	Stem cells	hIPSC	HES2	mRNA	0.5	16				0.6	0.75
Nanog	Stem cells	hIPSC	HES2	mRNA	0.3	16				0.8	0.9
Nanog	Stem cells	Primary cells	mESC	mRNA	0.8	28				0.55	0.7
Nanog	Stem cells	Primary cells	mESC	mRNA	0.75	28				0.4	0.6
Nanog	Stem cells	Primary cells	mESC	mRNA	0.9	28				0.5	0.5
Nanog	Stem cells	Primary cells	mESC	mRNA	0.7	28				0.3	5.5
Nanog	Stem cells	Primary cells	mESC	mRNA	0.6	28
Nanog	Stem cells	Primary cells	mESC	mRNA	0.5	28
Ncadherin	Lung	Cancer Epithlium	A549	mRNA	5.5	2		mESC	mESC	hiPSC	mESC
Ncadherin	Lung	Cancer Epithlium	A549	mRNA	0.15	2		0.0703893	6.02237	-1.32193	-0.321928
Ncadherin	Lung	Cancer Epithlium	A549	Protein	1.2	2				-0.736966	-0.415037
NCC	Kidney	Cell line	RTECS	Protein	1.44444	62				-0.321928	-0.152003
Nephrin	Kidney	Immortalised	Podocyte	Protein	1	42				-0.862496	-0.514573
Nephrin	Kidney	Immortalised	Podocyte	Protein	0.884615	42				-1.32193	-0.736966
Nephrin	Kidney	Immortalised	Podocyte	Protein	0.846154	42				-1	-1
Nephrin	Kidney	Immortalised	Podocyte	Protein	0.958333	42				-1.73697	2.45943
Nephrin	Kidney	Immortalised	Podocyte	Protein	0.625	42
Nephrin	Kidney	Immortalised	Podocyte	Protein	0.375	42
Nestin	Stem cells	mouse ESC	ES-D3	mRNA	0.6	36
NK	Immune cells	Primary cells	Human	Cell Density	1	43
NK	Immune cells	Primary cells	Human	Cell Density	0.833333	43
NK	Immune cells	Primary cells	Human	Cell Density	2	43
NK	Immune cells	Primary cells	Human	Cell Density	1.66667	43
NKT	Immune cells	Primary cells	Human	Cell Density	1	43
NKT	Immune cells	Primary cells	Human	Cell Density	1.5	43
NKT	Immune cells	Primary cells	Human	Cell Density	1	43
NKT	Immune cells	Primary cells	Human	Cell Density	1	43
Nkx2.5	Cardiac	BMSC	Rat	mRNA	1.55556	20
Nkx2.5	Cardiac	BMSC	Rat	mRNA	2.16667	20
Nkx2.5	Cardiac	BMSC	Rat	mRNA	0.818182	20
Nkx2.5	Cardiac	BMSC	Rat	mRNA	1.58824	20
NKX6.1	Pancreas	iPSC derived	Islands	mRNA	5.3	83
Nodal	Stem cells	mouse ESC	ES-D3	mRNA	1.6	36
NOQ1	Kidney	Cell line	MDCK	Protein	2.5	66
NOTCH	Vessel	Stem cells	hPSC-Endothelial	Protein	1.2	6
NOTCH	Vessel	Stem cells	hPSC-Endothelial	Protein	1.6	6
NOTCH	Vessel	Stem cells	hPSC-Endothelial	Protein	1.8	6
NOTCH	Vessel	Stem cells	hPSC-Endothelial	Protein	2.3	6
NOTCH	Vessel	Stem cells	hPSC-Endothelial	Protein	4.4	6
NOTCH	Vessel	Stem cells	hPSC-Endothelial	Protein	4	6
NP	Vessel	Primary Endothelial	HUVECS	Uptake	0.119048	3
NP	Vessel	Primary Endothelial	HUVECS	Uptake	0.238095	3
NP	Vessel	Primary Endothelial	HUVECS	Uptake	0.404762	3
NPHS1	Kidney	Immortlised	RPTEC/TERT1	mRNA	2.11536	36
Number of cells	Lung	Cancer Epithlium	A549	Cell death	1.25	2
Number of cells	Lung	Cancer Epithlium	A549	Cell death	0.378378	2
Number of cells	Muscle	Cell line	C2C12	Cell density	0.866667	29
Number of cells	Muscle	Cell line	C2C12	Cell density	0.8	29
Number of cells	Muscle	Cell line	C2C12	Cell density	0.666667	29
Number of cells	Muscle	Cell line	C2C12	Viability	0.918367	29
Number of cells	Muscle	Cell line	C2C12	Viability	0.918367	29
Number of cells	Muscle	Cell line	C2C12	Viability	0.714286	29
Number of cells	Intestine	Cell line	Caco2	Viability	1.11765	87
Number of cells	Intestine	Cell line	Caco2	Viability	1.02041	87
Number of cells	Intestine	Cell line	Caco2	Viability	1.41667	87
Number of cells	Intestine	Cell line	Caco2	Viability	1.42857	87
Number of cells	Stem cells	Mouse primary	ESC+OP9	Blood cells	0.6	4
Number of cells	Stem cells	Mouse primary	ESC+OP9	Blood cells	1	4
Number of cells	Stem cells	Mouse primary	ESC+OP9	Blood cells	0.7	4
Number of cells	Stem cells	Mouse primary	ESC+OP9	Blood cells	0.9	4
Number of cells	Stem cells	Mouse primary	ESC+OP9	Blood cells	1.16667	4
Number of cells	Stem cells	Mouse primary	ESC+OP9	Blood cells	1.125	4
Number of cells	Tumour	Cell line	HCT 116	Viability	1	73
Number of cells	Tumour	Cell line	HCT 116	Viability	0.9	73
Number of cells	Tumour	Cell line	HCT 116	Viability	0.8	73
Number of cells	Tumour	Cell line	HCT 116	Viability	0.947368	73
Number of cells	Tumour	Cell line	HCT 116	Viability	0.684211	73
Number of cells	Tumour	Cell line	HCT 116	Viability	0.666667	73
Number of cells	Tumour	Cell line	HCT 116	Viability	0.894737	74
Number of cells	Tumour	Cell line	HCT 116	Viability	0.326087	74
Number of cells	Tumour	Cell line	HCT 116	Viability	0.461538	74
Number of cells	Tumour	Cell line	HeLa	Cell density	1	22
Number of cells	Tumour	Cell line	HeLa	Cell density	1	22
Number of cells	Tumour	Cell line	HeLa	Cell density	1	22
Number of cells	Tumour	Cell line	HeLa	Cell density	0.888889	22
Number of cells	Tumour	Cell line	HeLa	Cell density	0.666667	22
Number of cells	Tumour	Cell line	HeLa	Cell density	0.5	22
Number of cells	Tumour	Cell line	HeLa	Cell density	0.8	22
Number of cells	Tumour	Cell line	HeLa	Cell density	0.52	22
Number of cells	Tumour	Cell line	HeLa	Cell density	0.32	22
Number of cells	Tumour	Cell line	HeLa	Cell density	1	33
Number of cells	Tumour	Cell line	HeLa	Cell density	2	33
Number of cells	Tumour	Cell line	HeLa	Cell density	1.55556	33
Number of cells	Tumour	Cell line	HeLa	Cell density	1.9	33
Number of cells	Liver	Primary cells	Hepatocytes	Viability	1.01031	77
Number of cells	Liver	Primary cells	Hepatocytes	Viability	1.875	77
Number of cells	Liver	Primary cells	Hepatocytes	Viability	0.666667	77
Number of cells	Liver	Cell line	HepG2	Viability	1	77
Number of cells	Liver	Cell line	HepG2	Viability	1.08434	77
Number of cells	Liver	Cell line	HepG2	Viability	1.1125	77
Number of cells	Liver	Cell line	HepG2	Viability	0.847826	87
Number of cells	Liver	Cell line	HepG2	Viability	1	87
Number of cells	Liver	Cell line	HepG2	Viability	1.3	87
Number of cells	Liver	Cell line	HepG2	Viability	3	87
Number of cells	Liver	Cell line	HepG2/C3A	Proliferation	1	33
Number of cells	Liver	Cell line	HepG2/C3A	Proliferation	0.6875	33
Number of cells	Liver	Cell line	HepG2/C3A	Proliferation	0.769231	33
Number of cells	Liver	Cell line	HepG2/C3A	Proliferation	0.862069	33
Number of cells	Kidney	Cell line	HK2	Viability	0.894737	87
Number of cells	Kidney	Cell line	HK2	Viability	1	87
Number of cells	Kidney	Cell line	HK2	Viability	1	87
Number of cells	Kidney	Cell line	HK2	Viability	2.2	87
Number of cells	Vessel	Immortalized	Human	Cell Density	1.05	32
Number of cells	Vessel	Immortalized	Human	Cell Density	0.952381	32
Number of cells	Bone/Cart	Prmary cells MSC diff)	Human	Cell Density	1.14286	69
Number of cells	Vessel	Primary cells	HUVEC	Viability	0.821053	87
Number of cells	Vessel	Primary cells	HUVEC	Viability	1	87
Number of cells	Vessel	Primary cells	HUVEC	Viability	1	87
Number of cells	Vessel	Primary cells	HUVEC	Viability	0.705882	87
Number of cells	Liver	Primary cells	Mouse	Viability	1	98
Number of cells	Liver	Primary cells	Mouse	Viability	0.923077	98
Number of cells	Liver	Primary cells	Mouse	Viability	0.44	98
Number of cells	Liver	Primary cells	Mouse	Viability	0.0833333	98
Number of cells	Liver	Primary cells	Mouse	Viability	1	98
Number of cells	Immune cells	Cell line	SUP-115	Viability	1	23
Number of cells	Immune cells	Cell line	SUP-115	Viability	1.07143	23
Number of cells	Immune cells	Cell line	SUP-115	Viability	1.11765	23
Number of cells	Immune cells	Cell line	SUP-115	Viability	0.916667	23
Number of cells	Immune cells	Cell line	U937	Cell density	1	21
Number of cells	Immune cells	Cell line	U937	Cell density	1.4	21
Number of cells	Immune cells	Cell line	U937	Cell density	1.44444	21
Number of cells	Immune cells	Cell line	U937	Cell density	0.863636	21
Number of cells	Cardiac	iPSC derived		Cell Density	1.04545	75
Number of cells	Cardiac	iPSC derived		Cell Density	0.741935	75
Number of cells	Cardiac	iPSC derived		Cell Density	0.823529	75
Number of cells	Cardiac	iPSC derived		Cell Density	0.978261	75
Number of cells	Cardiac	iPSC derived		Cell Density	1.06383	75
Number of cells	Cardiac	iPSC derived		Cell Density	0.925926	75
Number of cells	Cardiac	iPSC derived		Cell Density	0.916667	75
Number of gaps	Vessel	Primary cells	Endothelial	Protein	0.5	16
Number of gaps	Vessel	Primary cells	Endothelial	Shape	5	16
Number of particles	Lung	Primary cells	Alveoral epithelium	Transport	2.07692	76
Number of particles	Lung	Primary cells	Alveoral epithelium	Transport	0.759259	76
Number of particles	Lung	Primary cells	Alveoral epithelium	Transport	0.643678	76
Number of particles	Lung	Primary cells	Alveoral epithelium	Transport	0.7	76
O2	Stem cells	MSC	Human	Metabolism	1.0625	50
O2	Stem cells	MSC	Human	Metabolism	0.8125	50
O2	Stem cells	MSC	Human	Metabolism	0.6875	50
O2	Stem cells	MSC	Human	Metabolism	1.0625	50
O2	Stem cells	MSC	Human	Metabolism	0.96875	50
O2	Stem cells	MSC	Human	Metabolism	0.96875	50
OAT1	Kidney	Primary cells	CiPTEC-OAT1	mRNA	0.65	64
Occludin	Intestine	Cell line	Caco2	mRNA	1.8	28
Occludin	Intestine	Cell line	MDCK	Protein	11.5	27
Occudin	Brain	Primary cells	Coculture	mRNA	1.19048	19
Occudin	Brain	Primary cells	Coculture	mRNA	1.81818	19
Occudin	Brain	Primary cells	Coculture	mRNA	1	19
Occudin	Brain	Primary cells	Coculture	mRNA	1.25	19
Oct3/4	Stem cells	mouse ESC	ES-D3	mRNA	1.3	36
Olig2	Brain	mESC	Differentiation	Protein	1.16279	2
Orientation	Vessel	Primary cells	HUVEC	Shape	1.33333	50
OSM	Stem cells	mouse ESC	ES-D3	mRNA	1.1	36
OXT2	Stem cells	hIPSC	HES2	mRNA	1.33333	16
OXT2	Stem cells	hIPSC	HES2	mRNA	0.0666667	16
OXT2	Stem cells	hIPSC	HES2	mRNA	0.4	16
p-Gp	Kidney	Primary cells	CiPTEC-OAT1	mRNA	0.45	64
P5+	Bone	Cell line	MC3T3-E1	Release	0.5	34
P5+	Bone	Cell line	MC3T3-E1	Release	0.545455	34
P5+	Bone	Cell line	MC3T3-E1	Release	0.75	34
PAUF5	Stem cells	mESC	H9	mRNA	4	17
PBMC	Vessel	Primary Endothelial	HUVECS	Adhesion	0.166667	3
PBMC	Vessel	Primary Endothelial	HUVECS	Adhesion	0.5	3
PBMC	Vessel	Primary Endothelial	HUVECS	Adhesion	1.16667	3
PCAM4	Stem cells	mouse ESC	ES-D3	mRNA	1.4	36
PDGFB	Tumour	Cell line	MDA-MB-231	mRNA	5	19
PDX1	Pancreas	iPSC derived	Islands	mRNA	3.6	83
PECAM1	Vessel	Primary cells	Endothelial	Protein	0.6	16
PECAM1	Vessel	Primary cells	Endothelial	Protein	0.6	16			HUVEC	hPSC-Endo
PECAM1	Vessel	Primary cells	hAoSMC	mRNA	0.75	10			10	0.916667
PECAM1	Vessel	Primary cells	HAVECS	mRNA	10	10				0.44
PECAM1	Vessel	Stem cells	hPSC-Endothelial	mRNA	0.916667	5				2.6875
PECAM1	Vessel	Stem cells	hPSC-Endothelial	mRNA	0.44	5
PECAM1	Vessel	Stem cells	hPSC-Endothelial	mRNA	2.6875	5
Permeability	Vessel	Primary cells	BMECS	Transport	0.1	12			HUVEC	hPSC-Endo
Permeability	Vessel	Primary cells	BMECS	Transport	0.0285714	12			3.32193	-0.125531
Permeability	Vessel	Primary cells	BMECS	Transport	0.0666667	12				-1.18442
Permeability	Vessel	Primary cells	BMECS	Transport	0.0714286	12				1.42626
Permeability	Vessel	Primary cells	BMECS	Transport	0.333333	12
Permeability	Vessel	Primary cells	BMECS	Transport	0.705882	12
Permeability	Intestine	Cell lline	Caco2	Protein	4.5	11
Permeability	Intestine	Cell line	Caco2	Transport	0.1	84
Permeability	Intestine	Cell line	Caco2	Transport	88.8889	85
Permeability	Intestine	Cell line	Caco2	Transport	2.22222	85
Permeability	Intestine	Cell line	Caco2	Transport	1.0625	45
Permeability	Intestine	Cell line	Caco2	Transport	0.866667	45
Permeability	Intestine	Cell line	Caco2	Transport	0.818182	45
Permeability	Intestine	Primary cells	Human intestinal epithelium	Protein	10	11
Permeability	Vessel	Primary cells	HUVECS	Transport	1	45
Permeability	Vessel	Primary cells	HUVECS	Transport	0.928571	45
Permeability	Vessel	Primary cells	HUVECS	Transport	0.727273	45
Permeability	Skin	Primary cells	Keratinocytes	Transport	1.44444	96
Permeability	Skin	Primary cells	Keratinocytes	Transport	200	96
Peroxireducin 1	Kidney	Cell line	MDCK	Protein	3	66
Perxireducin 6	Kidney	Cell line	MDCK	Protein	2	66
pGP	Liver	Stem cell		mRNA	0.75	45
Phenacitin	Liver	Cell lline	HepG2	Uptake	0.625	18
Phenacitin	Liver	Cell lline	HepG2	Uptake	2.2	18
Phenacitin	Liver	Cell lline	HepG2	Uptake	2.5	18
Phenacitin	Liver	Cell lline	HepG2	Uptake	2.35	18
Phenacitin	Liver	Cell lline	HepG2	Uptake	2.2	18
Platelet	Vessel	Primary Endothelial	HUVECS	Adhesion	0.571429	3
Platelet	Vessel	Primary Endothelial	HUVECS	Adhesion	0.357143	3
Platelet	Vessel	Primary Endothelial	HUVECS	Adhesion	0.178571	3
Podocin	Kidney	Immortalised	Podocyte	Protein	0.956522	42
Podocin	Kidney	Immortalised	Podocyte	Protein	0.869565	42
Podocin	Kidney	Immortalised	Podocyte	Protein	0.73913	42
Podocin	Kidney	Immortalised	Podocyte	Protein	0.952381	42
Podocin	Kidney	Immortalised	Podocyte	Protein	0.428571	42
Podocin	Kidney	Immortalised	Podocyte	Protein	0.285714	42
PPI	Kidney	Cell line	MDCK	Protein	1.7	66
Pressure	Vessel	Primary cells	Human/coculture	Shape	1.40909	49
Progenitors 1	Immune cells	Primary cells	Mice	Cell type	0.277778	67
Progenitors 1	Immune cells	Primary cells	Mice	Cell type	0.166667	67
Progenitors 1	Immune cells	Primary cells	Mice	Cell type	0.375	67
Progenitors 2	Immune cells	Primary cells	Mice	Cell type	2.5	67
Progenitors 2	Immune cells	Primary cells	Mice	Cell type	1.28571	67
Progenitors 2	Immune cells	Primary cells	Mice	Cell type	0.555556	67		HepG2/C3A	HepG2/C3A
PXR	Liver	Cell line	HepG2/C3A	mRNA	2.86	33		2.86	10
PXR	Liver	Cell line	HepG2/C3A	mRNA	10	46
Quercitin	Vessel	Stem cells	hPSC-Endothelial/HEP	Metabolism	1	5
Quercitin	Vessel	Stem cells	hPSC-Endothelial/HEP	Metabolism	2	5		HepG2/C3A	HepG2/C3A
Quercitin	Vessel	Stem cells	hPSC-Endothelial/HEP	Metabolism	1	5		1.51602	3.32193
Quercitin sulphate	Vessel	Stem cells	hPSC-Endothelial/HEP	Metabolism	2	5
Quercitin sulphate	Vessel	Stem cells	hPSC-Endothelial/HEP	Metabolism	2	5
Quercitin sulphate	Vessel	Stem cells	hPSC-Endothelial/HEP	Metabolism	1.21429	5
RealTimeGlo	Tumour	Cell line	HCC1977	Viability	2.32143	25
RealTimeGlo	Tumour	Cell line	HCC1977	Viability	0.243902	25
RealTimeGlo	Tumour	Cell line	HCC1977	Viability	1.75	25
RealTimeGlo	Tumour	Cell line	HCC1977	Viability	0.666667	25
RealTimeGlo	Tumour	Cell line	HCC1977	Viability	1.53333	25
RealTimeGlo	Tumour	Cell line	HCC1977	Viability	0.857143	25
RealTimeGlo	Tumour	Cell line	HCC1977	Viability	0.933333	25
RealTimeGlo	Tumour	Cell line	HCC1977	Viability	1.28571	25
RealTimeGlo	Tumour	Cell line	MBA-MB-231	Viability	1.09091	25
RealTimeGlo	Tumour	Cell line	MBA-MB-231	Viability	0.166667	25
RealTimeGlo	Tumour	Cell line	MBA-MB-231	Viability	0.4	25
RealTimeGlo	Tumour	Cell line	MBA-MB-231	Viability	0.375	25
RealTimeGlo	Tumour	Cell line	MBA-MB-231	Viability	0.5	25
RealTimeGlo	Tumour	Cell line	MBA-MB-231	Viability	1	25
RealTimeGlo	Tumour	Cell line	MBA-MB-453	Viability	1.46667	25
RealTimeGlo	Tumour	Cell line	MBA-MB-453	Viability	0.875	25
RealTimeGlo	Tumour	Cell line	MBA-MB-453	Viability	0.916667	25
RealTimeGlo	Tumour	Cell line	MBA-MB-453	Viability	2.5	25
Resazurin	Bone	Stem cells	hESC diff to osteocytes	Metabolism	0.8	31
Resazurin	Bone	Stem cells	hESC diff to osteocytes	Metabolism	0.75	31
Resazurin	Bone	Stem cells	hESC diff to osteocytes	Metabolism	0.7	31
Resazurin	Bone	Stem cells	hESC diff to osteocytes	Metabolism	0.55	31
Resazurin	Bone	Stem cells	hESC diff to osteocytes	Metabolism	0.75	31
Resazurin	Bone	Stem cells	hESC diff to osteocytes	Metabolism	0.6	31
Resazurin	Bone	Stem cells	hESC diff to osteocytes	Metabolism	0.55	31
Resazurin	Bone	Stem cells	hESC diff to osteocytes	Metabolism	0.75	31		mESC	mESC
Resazurin	Bone	Stem cells	hESC diff to osteocytes	Metabolism	0.75	31		1.2	0.75
Resazurin	Bone	Stem cells	hESC diff to osteocytes	Metabolism	0.9	31			0.7
Resazurin	Bone	Stem cells	hESC diff to osteocytes	Metabolism	1	31			0.85
Resazurin	Bone	Stem cells	hESC diff to osteocytes	Metabolism	1.1	31			0.8
Ret	Kidney	Primary Uteric bud	Mice	mRNA	1.33333	7			0.65
Rex1	Stem cells	mouse ESC	ES-D3	mRNA	1.2	36			0.6
Rex1	Stem cells	Primary cells	mESC	mRNA	0.75	28
Rex1	Stem cells	Primary cells	mESC	mRNA	0.7	28
Rex1	Stem cells	Primary cells	mESC	mRNA	0.85	28
Rex1	Stem cells	Primary cells	mESC	mRNA	0.8	28
Rex1	Stem cells	Primary cells	mESC	mRNA	0.65	28		mESC	mESC
Rex1	Stem cells	Primary cells	mESC	mRNA	0.6	28		0.263034	-0.415037
RGS5	Brain	Primary cells	Coculture	mRNA	1.33333	19			-0.514573
Rhodamin Dex	Intestine	Cell line	MDCK	Transport	0.806818	27			-0.234465
Rhodamine 123 In	Intestine	Cell line	Caco2	Transport	2.5	22			-0.321928
Rhodamine 123 ut	Intestine	Cell line	Caco2	Transport	0.363636	22			-0.621488
Rhodamine 123/PI	Bone/Cart	Primary cells	Rabbit	Proliferation	0.96	39			-0.736966
Rhodamine 123/PI	Bone/Cart	Primary cells	Rabbit	Proliferation	1.04167	39
Rhodamine 123/PI	Bone/Cart	Primary cells	Rabbit	Proliferation	0.928571	39
Rhodamine 123/PI	Bone/Cart	Primary cells	Rabbit	Proliferation	0.972222	39
Rhodamine 123/PI	Bone/Cart	Primary cells	Rabbit	Proliferation	1	39
Rhodamine 123/PI	Bone/Cart	Primary cells	Rabbit	Proliferation	0.978261	39
Rhodamine 123/PI	Bone/Cart	Primary cells	Rabbit	Proliferation	1	39
Rhodamine 123/PI	Bone/Cart	Primary cells	Rabbit	Proliferation	0.958333	39
Rhodamine 123/PI	Bone/Cart	Primary cells	Rabbit	Proliferation	0.928571	39
Rhodamine 123/PI	Bone/Cart	Primary cells	Rabbit	Proliferation	0.982143	39
Rhodamine 123/PI	Bone/Cart	Primary cells	Rabbit	Proliferation	0.984848	39
Rhodamine 123/PI	Bone/Cart	Primary cells	Rabbit	Proliferation	0.985507	39
Rhodamine 123/PI	Bone/Cart	Primary cells	Rabbit	Proliferation	0.974359	39
Rhodamine 123/PI	Bone/Cart	Primary cells	Rabbit	Proliferation	0.974026	39
Rhodamine 123/PI	Bone/Cart	Primary cells	Rabbit	Proliferation	1.01587	39
Rhodamine 123/PI	Bone/Cart	Primary cells	Rabbit	Proliferation	1	39
Rhodamine 123/PI	Bone/Cart	Primary cells	Rabbit	Proliferation	1	39
Rhodamine 123/PI	Bone/Cart	Primary cells	Rabbit	Proliferation	0.984375	39
Rhodamine 123/PI	Bone/Cart	Primary cells	Rabbit	Proliferation	1	39
Rhodamine 123/PI	Bone/Cart	Primary cells	Rabbit	Proliferation	0.95	39
Rhodamine 123/PI	Bone/Cart	Primary cells	Rabbit	Proliferation	1.05263	39
Rhodamine 123/PI	Bone/Cart	Primary cells	Rabbit	Proliferation	0.964706	39
Rhodamine 123/PI	Bone/Cart	Primary cells	Rabbit	Proliferation	0.969388	39
Rhodamine 123/PI	Bone/Cart	Primary cells	Rabbit	Proliferation	0.954545	39
S phase	Kidney	Cell line	MDCK	Cell phys	0.583333	66
S phase	Kidney	Cell line	MDCK	Cell phys	0.72	66
Sall4	Stem cells	mouse ESC	ES-D3	mRNA	1.5	36
SCp2	Kidney	Cell line	MDCK	Protein	1.7	66
SDHA	Intestine	Cell line	Caco2	mRNA	1.71429	37
SHH	Kidney	Immortlised	RPTEC/TERT1	mRNA	0.369411	36
SI	Intestine	Cell line	Caco2	mRNA	12	56
Sildenafil	Liver	Primary cells	Human	Cell phys	1	41
Sildenafil	Liver	Primary cells	Human	Cell phys	1	41
sildinafil	Liver	Primary cells	Human	Metabolism	1	41
sildinafil	Liver	Primary cells	Human	Metabolism	0.965517	41
sildinafil	Liver	Primary cells	Human	Metabolism	1.08434	41
sildinafil	Liver	Primary cells	Human	Metabolism	0.719512	41
sildinafil	Liver	Primary cells	Human	Metabolism	1.07143	41
Size	Lung	Cancer Epithlium	A549	Shape	1	2
Size	Lung	Cancer Epithlium	A549	Shape	1.4	2
Size	Lung	Cancer Epithlium	A549	Shape	1	2
Size	Lung	Cancer Epithlium	A549	Shape	1.25	2
Size	Intestine	Cell line	Caco2	Shape	6	59
Size	Kidney		glomerular endothelial cells	Shape	1	65
Size	Ovary	Primary cells	Human	Shape	1.16667	88
Size	Ovary	Primary cells	Human	Shape	0.935484	88
Size	Ovary	Primary cells	Human	Shape	0.947368	88
Size	Liver	Microtissue	Human	Shape	1.3	90
SIze	Liver	Microtissue	Human	Shape	1.10714	90
SIze	Liver	Microtissue	Human	Shape	1.03704	90
Size	Liver	Microtissue	Human	Shape	1.15385	91
Size	Liver	Microtissue	Human	Shape	1.17647	91
Size	Liver	Microtissue	Human	Shape	1.2	91
Size	Tumour	Microtissue	Human	Shape	1.24	47
Size	Tumour	Microtissue	Human	Shape	1.25	47
Size	Tumour	Microtissue	Human	Shape	0.833333	47
Size	Tumour	Microtissue	Human	Shape	0.866667	47
Size	Tumour	Microtissue	Human	Shape	1.11009	47
Size	Tumour	Microtissue	Human	Shape	1.00579	47
Size	Tumour	Microtissue	Human	Shape	0.917466	47
Size	Stem cells	Primary cells	MSC	Shape	1	26
Size	Stem cells	Primary cells	MSC	Shape	0.98	26
Size	Stem cells	Primary cells	MSC	Shape	0.25	26
Size	Stem cells	Primary cells	MSC	Shape	0.57	26
Size	Stem cells	Primary cells	MSC	Shape	0.62	26
Size	Stem cells	Primary cells	MSC	Shape	0.65	26
Size	Stem cells	Primary cells	MSC	Shape	0.67	26
Size	Kidney		Podycyte	Shape	1	65
Size	Kidney	Cell line	RTECS	Shape	1.29412	62
SLC15A1	Kidney	Immortlised	RPTEC/TERT1	mRNA	0.235533	36
SLC19A3	Kidney	Immortlised	RPTEC/TERT1	mRNA	0.153893	36
SLC43A2	Kidney	Immortlised	RPTEC/TERT1	mRNA	3.82909	36
SMA-alpha	Liver	Primary cells	Rat	mRNA	2	23
SMMT1	Vessel	Primary cells	hAoSMC	mRNA	0.333333	10
SMMT1	Vessel	Primary cells	HAVECS	mRNA	2.5	10
Sox1	Stem cells	Primary cells	mESC	mRNA	0.95	28
Sox1	Stem cells	Primary cells	mESC	mRNA	0.6	28
Sox1	Stem cells	Primary cells	mESC	mRNA	1	28
Sox1	Stem cells	Primary cells	mESC	mRNA	0.8	28
Sox1	Stem cells	Primary cells	mESC	mRNA	0.8	28
Sox1	Stem cells	Primary cells	mESC	mRNA	0.8	28
Sox2	Lung	Primary cells	Cell derived	mRNA	1	15
Sox2	Lung	Primary cells	Cell derived	mRNA	14.625	15
Sox2	Lung	Primary cells	Cell derived	mRNA	11	15
Sox2	Lung	Primary cells	Cell derived	mRNA	1.38889	15
Sox2	Stem cells	mouse ESC	ES-D3	mRNA	1.2	36
Sox9	Adipose	ADSC	Differentiation	mRNA	0.0666667	3
SPARC	Bone	Primary cells	Osteblast	mRNA	0.142857	30
Stiffness	Tumour	Cell line	JH-EsoAd8	Cell phys	1.15789	10
SULT 1A1	Kidney	Cell line	MDCK	Protein	1.9	66
SULT1A1	Liver	Cell line	HepG2/C3A	mRNA	3.53	33
SULT1A2	Liver	Cell line	HepG2/C3A	mRNA	3.79	33
Synaptophysine	Lung	Primary cells	Cell derived	mRNA	1	15
Synaptophysine	Lung	Primary cells	Cell derived	mRNA	6	15
Synaptophysine	Lung	Primary cells	Cell derived	mRNA	5	15
Synaptophysine	Lung	Primary cells	Cell derived	mRNA	7.6	15
synaptopotin	Kidney	Immortalised	Podocyte	Protein	1	42
synaptopotin	Kidney	Immortalised	Podocyte	Protein	0.851852	42
synaptopotin	Kidney	Immortalised	Podocyte	Protein	0.740741	42
synaptopotin	Kidney	Immortalised	Podocyte	Protein	1	42
synaptopotin	Kidney	Immortalised	Podocyte	Protein	0.769231	42
synaptopotin	Kidney	Immortalised	Podocyte	Protein	0.576923	42
T	Stem cells	mouse ESC	ES-D3	mRNA	0.8	36	mESC	mESC	mESC	hIPSC
T	Stem cells	mESC	H9	mRNA	3	17	0.8	0.8	3	3.6
T	Stem cells	hIPSC	HES2	mRNA	3.6	16	1.2			1
T	Stem cells	hIPSC	HES2	mRNA	1	16	1			14
T	Stem cells	hIPSC	HES2	mRNA	14	16	0.9			1
T	Stem cells	hIPSC	HES2	mRNA	1	16	1.2			0.9
T	Stem cells	hIPSC	HES2	mRNA	0.9	16	1.2			0.818182
T	Stem cells	hIPSC	HES2	mRNA	0.818182	16
T	Stem cells	Primary cells	mESC	mRNA	0.8	28	mESC	mESC	mESC	hIPSC
T	Stem cells	Primary cells	mESC	mRNA	1.2	28	-0.321928	-0.321928	1.58496	1.848
T	Stem cells	Primary cells	mESC	mRNA	1	28	0.263034			0
T	Stem cells	Primary cells	mESC	mRNA	0.9	28	0			3.80735
T	Stem cells	Primary cells	mESC	mRNA	1.2	28	-0.152003			0
T	Stem cells	Primary cells	mESC	mRNA	1.2	28	0.263034			-0.152003
T-cells	Immune cells	Primary cells	Human	Cell Density	1.09756	43	0.263034			-0.289507
T-cells	Immune cells	Primary cells	Human	Cell Density	1.05263	43
T-cells	Immune cells	Primary cells	Human	Cell Density	0.933333	43
T-cells	Immune cells	Primary cells	Human	Cell Density	1	43
Tacstd2	Kidney	Primary Uteric bud	Mice	mRNA	0.8	7
TBR1	Brain	Organoid	hiPSC	mRNA	3.5	80
Tbx3	Stem cells	mouse ESC	ES-D3	mRNA	1.8	36
TBX6	Stem cells	mESC	H9	mRNA	0.2	17		Caco2	Caco2	Caco2	Caco2	Caco2	Caco2
TEER	Intestine	cell line	Caco2	Cell phys	1.33333	9		1.33333	1.1	0.971429	0.5	2.125	0.666667
TEER	Intestine	cell line	Caco2	Cell phys	0.780952	9		0.780952		0.666667	1.2	2	1.2
TEER	Intestine	cell line	Caco2	Cell phys	0.904762	9		0.904762		1	1.01695	2	1.01695
TEER	Intestine	cell line	Caco2	Cell phys	0.666667	9		0.666667		1.75		1.75
TEER	Intestine	cell line	Caco2	Cell phys	0.818182	9		0.818182		0.727273		1.77778
TEER	Intestine	Cell line	Caco2	Cell phys	1.1	28				0.666667		1.5625
TEER	Intestine	Cell line	Caco2	Cell phys	0.971429	55				0.863636
TEER	Intestine	Cell line	Caco2	Cell phys	0.666667	60				0.818182
TEER	Intestine	Cell line	Caco2	Cell phys	1	60
TEER	Intestine	Cell line	Caco2	Cell phys	1.75	60
TEER	Intestine	Cell line	Caco2	Cell phys	0.727273	60		Caco2	Caco2	Caco2	Caco2	Caco2	Caco2
TEER	Intestine	Cell line	Caco2	Cell phys	0.666667	60		0.415037	0.137504	-0.0418202	-1	1.08746	-0.584963
TEER	Intestine	Cell line	Caco2	Cell phys	0.863636	60		-0.356694		-0.584963		1	0.263034
TEER	Intestine	Cell line	Caco2	Cell phys	0.818182	60		-0.14439		0		1	0.0242475
TEER	Intestine	Cell line	Caco2	Cell phys	0.5	82		-0.584963		0.807355		0.807355
TEER	Intestine	Cell line	Caco2	Cell phys	1.2	82		-0.289507		-0.459432		0.830075
TEER	Intestine	Cell line	Caco2	Cell phys	1.01695	82				-0.584963		0.643856
TEER	Intestine	Cell line	Caco2	Cell phys	2.125	38				-0.211504
TEER	Intestine	Cell line	Caco2	Cell phys	2	38				-0.289507
TEER	Intestine	Cell line	Caco2	Cell phys	2	38
TEER	Intestine	Cell line	Caco2	Cell phys	1.75	38
TEER	Intestine	Cell line	Caco2	Cell phys	1.77778	38
TEER	Intestine	Cell line	Caco2	Cell phys	1.5625	38
TEER	Intestine	Cell line	Caco2	Cell phys	0.666667	45		HUVEC	HUVEC
TEER	Intestine	Cell line	Caco2	Cell phys	1.2	45		1.1	1.1
TEER	Intestine	Cell line	Caco2	Cell phys	1.01695	45		1.2	1.1875
TEER	Lung	Primary cells	HepRG/Spheroids	Cell phys	1.58333	97		1.25	1.125
TEER	Vessel	Primary cells	HUVEC	Cell phys	1.1	82
TEER	Vessel	Primary cells	HUVEC	Cell phys	1.2	82
TEER	Vessel	Primary cells	HUVEC	Cell phys	1.25	82		HUVEC	HUVEC
TEER	Vessel	Primary cells	HUVECS	Cell phys	1.1	45		0.137504	0.137504
TEER	Vessel	Primary cells	HUVECS	Cell phys	1.1875	45		0.263034	0.247928
TEER	Vessel	Primary cells	HUVECS	Cell phys	1.125	45		0.321928	0.169925
TEER	Skin	Primary cells	Keratinocytes	Cell phys	1.6	96
TEER	Skin	Primary cells	Keratinocytes	Cell phys	1.65	96
TEER	Skin	Primary cells	Keratinocytes	Cell phys	1.52174	96
TEER	Skin	Primary cells	Keratinocytes	Cell phys	1.5	96
TEER	Testis	Primary rats	Sertoli	Cell phys	1	12
TEER	Testis	Primary rats	Sertoli	Cell phys	1.05263	12
Testosterone	Ovary	Primary cells	Human	Release	1	88
Testosterone	Ovary	Primary cells	Human	Release	1	88
Testosterone	Ovary	Primary cells	Human	Release	1	88
Tfcp2L1	Stem cells	mouse ESC	ES-D3	mRNA	1.4	36
TG	Kidney	Immortlised	RPTEC/TERT1	mRNA	2.70008	36
TGFb	Vessel	Primary cells	Porcine	Protein	3.85714	48
TGFb	Vessel	Primary cells	Porcine	Protein	4	48
TGFb	Vessel	Primary cells	Porcine	Protein	9	48
TGFb1	Stem cells	mouse ESC	ES-D3	mRNA	1	36
TGFb2	Stem cells	mouse ESC	ES-D3	mRNA	1.4	36
TGFbeta1	Liver	Primary cells	Rat	mRNA	1.28571	23
TGFbi	Stem cells	mouse ESC	ES-D3	mRNA	2	36
THBD	Vessel	Primary cells	HUVEC	mRNA	3.5	29
THBD	Vessel	Primary cells	HUVEC	mRNA	7.5	29
THBD	Vessel	Primary cells	HUVEC	mRNA	8.5	29
Thioredoxin	Kidney	Cell line	MDCK	Protein	1.5	66
Tie2	Vessel	Stem cells	hPSC-Endothelial	mRNA	1.26667	5
Tie2	Vessel	Stem cells	hPSC-Endothelial	mRNA	0.6	5
Tie2	Vessel	Stem cells	hPSC-Endothelial	mRNA	9	5
Timolol	Liver	Primary cells	Human	Cell phys	0.457143	41
Timolol	Liver	Primary cells	Human	Cell phys	0.457143	41
TIMP	Liver	Primary cells	Rat	mRNA	3	23
TJP1	Intestine	Cell line	Caco2	mRNA	0.818182	37
TMRM	Stem cells	MSC	Human	Metabolism	2.0625	50
TMRM	Stem cells	MSC	Human	Metabolism	1.8125	50
TMRM	Stem cells	MSC	Human	Metabolism	1	50
TMRM	Stem cells	MSC	Human	Metabolism	0.625	50
TMRM	Stem cells	MSC	Human	Metabolism	1.5	50
TMRM	Stem cells	MSC	Human	Metabolism	1.125	50
TNFa	Adipose tissue	Primary cells	Human	Release	1	43
TNFa	Adipose tissue	Primary cells	Human	Release	1.5	43
TNFa	Immune cells	Primary cells	Human	Release	0.4	43
TNFa	Immune cells	Primary cells	Human	Release	7.8	43
TNFa	Vessel	Primary cells	Pulmory endothelial	Release	5.625	32
TNFa	Vessel	Primary cells	Pulmory endothelial	Release	4.5	32
TNFa	Vessel	Primary cells	Pulmory endothelial	Release	3.52	32
TNFa	Vessel	Primary cells	Pulmory endothelial	Release	2.5	32
TNFa	Kidney	Immortlised	RPTEC/TERT1	mRNA	0.357	36
Total DNA	Bone/Cart	Human mesenchymal	Differentiation	DNA	0.666667	4
Total DNA	Bone/Cart	Human mesenchymal	Differentiation	DNA	0.822222	4
Trypan blue	Immune cells	Cell line	HL60	Viability	1	30
Trypan blue	Immune cells	Cell line	HL60	Viability	1.35385	30
Trypan blue	Immune cells	Cell line	HL60	Viability	1.33333	30
Trypan blue	Immune cells	Cell line	HL60	Viability	1.16	30
Trypan blue	Immune cells	Cell line	HL60	Viability	0.822222	30
TTF1	Lung	Primary cells	Cell derived	mRNA	1	15
TTF1	Lung	Primary cells	Cell derived	mRNA	0.875	15
TTF1	Lung	Primary cells	Cell derived	mRNA	1.25	15
TTF1	Lung	Primary cells	Cell derived	mRNA	0.46875	15
TUBB3	Stem cells	hIPSC	HES2	mRNA	2.22222	16
TUBB3	Stem cells	hIPSC	HES2	mRNA	1.77778	16
TUBB3	Stem cells	hIPSC	HES2	mRNA	0.111111	16
TUBB3	Stem cells	hIPSC	HES2	mRNA	0.95	16
TUBB3	Stem cells	hIPSC	HES2	mRNA	1	16
TUBB3	Stem cells	hIPSC	HES2	mRNA	1.46667	16
TUNEL	Kidney	Primary cells	Human	Cell death	0.666667	31
TUNEL	Kidney	Primary cells	Human	Cell death	0.857143	31
TUNEL	Kidney	Primary cells	Human	Cell death	0.2	31
Tyr amino trans	Liver	Primary cells	MSC	mRNA	4.27778	22
UGCG	Kidney	Immortlised	RPTEC/TERT1	mRNA	0.363745	36
UGT	Liver	Primary cells	Human	Metabolism	1.38462	70
UGT	Liver	Primary cells	Human	Metabolism	2.36364	70		Prim hep	Prim hep	Prim hep	HepG2	HepG2/C3A	HepRG	hPSC-hep
UGT1A	Liver	Cell line	HepG2/C3A	mRNA	7.91	33		3.75	0.529412	1	1.01538	1.02273	1.16129	0.538462
Urea	Liver	Primary cells	Hepatocytes	Metabolism	3.75	77		17.8571	1.8	0.466667	1.07353	1.03158	1.16667	1.34783
Urea	Liver	Primary cells	Hepatocytes	Metabolism	17.8571	77		1	1.44444	0.363636	1.26316		1.4
Urea	Liver	Primary cells	Hepatocytes	Metabolism	1	77				0.555556			1.62222
Urea	Liver	iPSC derived	Hepatocytes	Metabolism	0.529412	81				0.631579
Urea	Liver	iPSC derived	Hepatocytes	Metabolism	1.8	81
Urea	Liver	iPSC derived	Hepatocytes	Metabolism	1.44444	81
Urea	Liver	Primary rats	Hepatpcyte	Release	1	14
Urea	Liver	Primary rats	Hepatpcyte	Release	0.466667	14		Prim hep	Prim hep	Prim hep	HepG2	HepG2/C3A	HepRG	hPSC-hep
Urea	Liver	Primary rats	Hepatpcyte	Release	0.363636	14		1.90689	-0.917538	0	0.0220263	0.0324215	0.215729	-0.893085
Urea	Liver	Primary rats	Hepatpcyte	Release	0.555556	14		4.15843	0.847997	-1.09954	0.102362	0.0448542	0.222392	0.430634
Urea	Liver	Primary rats	Hepatpcyte	Release	0.631579	14		0	0.530515	-1.45943	0.337035		0.485427
Urea	Liver	Cell line	HepG2	Metabolism	1.01538	77							0.697971
Urea	Liver	Cell line	HepG2	Metabolism	1.07353	77
Urea	Liver	Cell line	HepG2	Metabolism	1.26316	77
Urea	Liver	Cell line	HepG2/C3A	Metabolism	1.02273	51
Urea	Liver	Cell line	HepG2/C3A	Metabolism	1.03158	51
Urea	Liver	Cell line	HepRG	Release	1.16129	25
Urea	Liver	Cell line	HepRG	Release	1.16667	25
Urea	Liver	Cell line	HepRG	Release	1.4	25
Urea	Liver	Cell line	HepRG	Release	1.62222	25
Urea	Liver	Stem cells	hPSC-hepatocyte	Release	0.538462	5
Urea	Liver	Stem cells	hPSC-hepatocyte	Release	1.34783	5
UREA	Liver	Primary cells	MSC	Small molecule	2.75	22
Urea	Liver	Microtissue		Metabolism	12	49
Urea	Liver	hIPSC		Small molecule	8.4	18
VE-Cadherin	Vessel	Primary cells	HUVEC	Protein	0.860215	72
VE-Cadherin	Vessel	Primary cells	HUVEC	Protein	0.947368	72
VE-Cadherin	Vessel	Primary cells	HUVEC	Protein	0.860215	72
VE-Cadherin	Vessel	Primary cells	HUVEC	Protein	1	72
VECAD	Vessel	Primary cells	Endothelial	Protein	0.578947	16
VECAD	Vessel	Primary cells	Endothelial	Protein	0.894737	16
VEGF	Vessel	Primary cells	Endothelial	mRNA	2.5	16
VEGF	Stem cells	mouse ESC	ES-D3	mRNA	0.5	36
VEGF	Liver	Primary hepatocytes	Human	Release	0.03	1
VEGF	Liver	Primary hepatocytes	Human	Release	7.5	1
VEGF	Liver	Primary hepatocytes	Human	Release	8.5	1
VEGF	Liver	Primary hepatocytes	Human	Release	9	1
VEGF	Liver	Primary hepatocytes	Human	Release	8.5	1
VEGF	Liver	Primary hepatocytes	Human	Release	8.5	1
VEGF-A	Vessel	Primary cells	HUVECS	Protein	1.02	12
VEGF-A	Vessel	Primary cells	HUVECS	Protein	1	12
VEGF-A	Vessel	Primary cells	HUVECS	Protein	1.01587	12
VEGF-A	Kidney	hiPSC	Podocyte	Release	1.53846	39
VEGFA	Vessel	Stem cells	hPSC-Endothelial	mRNA	1.4	5
VEGFA	Vessel	Stem cells	hPSC-Endothelial	mRNA	1.8	5
VEGFA	Vessel	Stem cells	hPSC-Endothelial	mRNA	1.875	5
VEGFA	Tumour	Cell line	MDA-MB-231	mRNA	2	19
VEGFR2	Vessel	Primary cells	Endothelial	mRNA	2.5	16
VIL1	Intestine	Cell line	Caco2	mRNA	1	37
villin	Intestine	Cell line	Caco2	mRNA	3.5	56
Vimentin	Lung	Cancer Epithlium	A549	mRNA	2.8	2
Vimentin	Lung	Cancer Epithlium	A549	mRNA	4.3	2
Vimentin	Lung	Cancer Epithlium	A549	Protein	1.5	2
Vimentin	Tumour	Cell line	JH-EsoAd5	Protein	2.30769	10
Vimentin	Tumour	Cell line	JH-EsoAd6	Protein	2.6	10
Vimentin	Tumour	Cell line	JH-EsoAd7	Protein	3.125	10
Vimentin	Tumour	Cell line	JH-EsoAd8	Protein	4.0625	10
Vimentin	Kidney	Cell line	MDCK	Protein	0.287175	66
Vincuilin	Kidney	Cell line	MDCK	Protein	0.25	66		HUVEC	hPSC-End
vWF	Vessel	Primary cells	hAoSMC	mRNA	90	10		1	2
vWF	Vessel	Primary cells	HAVECS	mRNA	1	10			0.4
vWF	Vessel	Stem cells	hPSC-Endothelial	mRNA	2	5			1.66667
vWF	Vessel	Stem cells	hPSC-Endothelial	mRNA	0.4	5
vWF	Vessel	Stem cells	hPSC-Endothelial	mRNA	1.66667	5
Wnt11	Kidney	Primary Uteric bud	Mice	mRNA	2.25	7
Wnt3a	Stem cells	mouse ESC	ES-D3	mRNA	1	36		HUVEC	hPSC-End
Wnt7b	Kidney	Primary Uteric bud	Mice	mRNA	0.3	7		0	1
WST-8	Kidney	Cell line	ciPTEC-OAT1	Viability	1.5	21			-1.32193
WST-8	Kidney	Cell line	ciPTEC-OAT1	Viability	12	21			0.736966
WST-8	Kidney	Cell line	ciPTEC-OAT1	Viability	10	21
WST-8	Kidney	Cell line	ciPTEC-OAT1	Viability	1.0102	21
WST-8	Kidney	Cell line	ciPTEC-OAT1	Viability	7	21
WST-8	Kidney	Cell line	ciPTEC-OAT1	Viability	25	21
ZO1	Vessel	Immortlised	HBMEC	Protein	9	13
ZO1	Vessel	Immortlised	HBMEC	Protein	5.5	13
ZO1	Vessel	Immortlised	HBMEC	Protein	4.5	13
ZO1	Vessel	Immortlised	HBMEC	Protein	4.5	13
ZO1	Vessel	Immortlised	HUVECS	Protein	1.8	13
ZO1	Vessel	Immortlised	HUVECS	Protein	2.4	13
ZO1	Vessel	Immortlised	HUVECS	Protein	3.2	13
ZO1	Vessel	Immortlised	HUVECS	Protein	2.8	13
	Intestine	Cell line	Caco2	Shape	1.81818	58
	Tumour	Cell line	HeLa	Cell Density	0.941176	26
	Tumour	Cell line	HeLa	Cell Density	0.823529	26
	Tumour	Cell line	HeLa	Cell Density	0.764706	26
	Tumour	Cell line	HeLa	Cell Density	0.623529	26
	Tumour	Cell line	HeLa	Shape	1.14286	26
	Tumour	Cell line	HeLa	Viability	1.03158	26
	Liver	hIPSC	HES2	Cell death	1.2	16
	Liver	hIPSC	HES2	Cell death	1	16
	Liver	hIPSC	HES2	Cell death	2.64706	16
	Liver	hIPSC	HES2	Cell death	3	16
	Liver	hIPSC	HES2	Cell death	3.75	16
	Liver	MSC differentiation	Human	Cell Density	1	42
	Liver	MSC differentiation	Human	Cell Density	0.616438	42
	Liver	MSC differentiation	Human	Cell Density	0.558824	42
	Kidney	Primary cells	Human	Shape	2	31
	Vessel	Primary cells	HUVEC	Shape	1.14286	26
	Vessel	Primary cells	HUVEC	Viability	1.02105	26
	Tumour	Cancer cell line	MX-1	Migration	35	35
	Brain	Cell line	PC12	Alignment	1.48571	26
	Brain	Cell line	PC12	Alignment	0.941176	26
	Brain	Cell line	PC12	Alignment	0.485714	26
	Brain	Cell line	PC12	Shape	1.33333	26
	Brain	Cell line	PC12	Viability	1.06667	26
